# Supplementary material for: The prevalence and risk of Female Genital Mutilation/Cutting among migrant women and girls in the Netherlands: An extrapolation method
Source: PLoS One. 2020 Apr 9;15(4):e0230919. doi: 10.1371/journal.pone.0230919 (PMC7144964; doi:10.1371/journal.pone.0230919)
Supplement: S1 Dataset — (XLSX) [file pone.0230919.s002.xlsx]

## Sheet: Content
Project	The Prevalence of Female Genital Mutilation / Cutting among Migrant Groups in the Netherlands. an extrapolation method
Date	Feb 10, 2019
Purpose	Estimation of FGM/C prevalence and incidence, age-adjusted, region adjusted
Data sources	Statistics Netherlands (CBS) information on (female) migrants background (See www.opendata.cbs.nl/statline/)
	DHS and MICS surveys (available at: http://mics.unicef.org/surveys AND https://www.dhsprogram.com/)
Structure	1. FGM/C prevalence, data extraction from DHS (lines 1-14)
	Data availability: prevalence FGM/C at national level, and at regional level; age-specific FGM/C only available at national level; relative distribution FGM/C over age groups at national level (C3-C13) is applied to regional level, by multiplying with regional overall prevalence (line 14)
	Problem that may arise in region with high FGM/C prevalence: estimated FGM/C prevalence within older agegroups may exceed 1; solution if then else statement with maximum value of 1
	2. Migrant population per region, provided by CBS, in distinguished subgroups
	Calculation in SPSS (dataset NAME, stored at….), output used in excel spreadsheet
	Group1A (see definition): line 16-25 numbers of migrants, derived from SPSS dataset; line 27-36 estimated FGM/C prevalence
	Group1b1 (see definition): line 39-46 mumber of migrants, derived from SPSS dataset; line 41-50 estimated FGM/C prevalence
	Group1b2 uses in first step the estimate of the prevalence in year 2005, and in step 2 the additional incidence of agegroups that move towards age 20, thus either incidence of 2 older agegroups, or 1 older agegroup
	Prevalence estimates for groups 1a, 1b1, and 1b2, but no girls are at risk after 31-12-2017
	Group1C1 (see definition): line 85-89 number of migrants, derived from SPSS dataset; lines 90-94 estimated FGM/C prevalence
	Note: in each cell in the equation two terms: first term is estimated FGM/C prevalence at age upon arrival, second term is estimated FGM/C prevalence for years in the Netherlands - with reduction factor
	Group1C2 (see definition): line 96-102 number of migrants, derived from SPSS dataset; lines 104-109 estimated FGM/C prevalence
	Note: estimation of future FGM/C cases (incidence) is in lines 111-132, based on combinationo of groups 1c1 and 1c2, those not FGM/C at 31 dec 2017
	Group2a1 (see definition): Line 135-139 number of migrants, derived from SPSS dataset; lines 141-145 estimated FGM/C prevalence
	Group2a2 (see definition): Line 147-151 number of migrants, derived from SPSS dataset; lines 154-159 estimated FGM/C prevalence
	Note: estimation of future FGM/C cases (incidence) is in lines 161-181, based on combination of groups 2a1 and 2a2, those not FGM/C at 31 dec 2017
	Note: number of female asylum seekers in the reception centres entered in region (column) "unknown"; see comment for the exact number.
Assumptions: detailed	(Hierarchical) distinction within female migrants in the Netherlands based on the assumptions as described in the manuscript. Click on the icon below for more information
Chart: (hierarchical) distinction within study population
	Using the "Chart: hierarchical distinction within study population" and SPSS, (See Syntax below for two examples), we generated the columns "B - G" (number of female migrants).
Assumptions: reduction factors/sensitivity analysis-values	Reduction factor-P	0.5	group1b2	group1c	This is reduction factor for first generation, applicable for years after 1 jan 2006
	Reduction factor-I	0.5		group1c	This is reduction factor for first generation, applicable for years after 1 jan 2006, also applicable for first generation from 2018 onwards
	Reduction factor	0.5		group 2a	This is reduction factor for second generation, applicable for years before 1 jan 2006
		0.75			This is reduction factor for second generation, applicable for years after 1 jan 2006, also applicable for second generation from 2018 onwards
Version	3
Researchers	Ramin Kawous: Erasmus MC - Rotterdam & Pharos - Utrecht (r.kawous@pharos.nl)
	Alex Burdorf - Erasmus MC - Rotterdam

## Sheet: Results
-
	Number of female migrants, January 1st 2018								Number of girls and women with FGM/C								Number of grils at risk of FGM/C
	First generation				Second generation				First generation				Second generation				First generation				Second generation					Total number of first- and second generation girls at risk in next 5 years
Country	1a	1b1	1b2	1c	2a	2b	Total		1a	1b1	1b2	1c	2a	2b	Total		Potentially at risk	Population at risk	Next 5 years	15 years thereafter	Potentially at risk	Population at risk	Next 5 years	15 years thereafter		0-4	5-9	10-14	15-19	Total
Total	39207	4150	6497	10443	28133	7158	95588		22755.4	2342.38	4059.34	3263.81	6149.42	2423.62	40994		6507.46	394.177	208.753	185.424	21983.6	3796.17	1467.8	2328.38		718.75	374.792	268.808	314.201	1676.55
BENIN_20112012	58	6	19	19	65	18	185		7.74239	0.133515	2.83912	0.28	0.592519	0.83575	12.4233		18.72	0.267268	0.165593		64.4075	1.40816	0.578672			0.178579	0.266863	0.159413	0.139411	0.744265
BURKINA_FASO_DHS_2010	93	8	19	15	113	32	280		78.8539	7.31234	13.3674	3.64689	38.2149	17.1045	158.5		11.3531	0.976798	0.480058		74.7851	10.6981	5.25047			1.26034	1.44467	1.56624	1.45928	5.73052
CAMEROON_DHS_2004	647	73	127	77	608	89	1621		8.07843	0.766	2.13925	0.0445456	1.13485	1.19575	13.3588		76.952	0.299116	0.227578		606.865	10.1628	4.25784			1.28385	1.42569	1.06771	0.70817	4.48542
CAR_MICS_2010	17	4	3	6	8	2	40		3.77392	0.822683	0.867648	0.270793	0.536038	0.3495	6.62058		5.72921	0.127967	0.0887787		7.46396	0.699106	0.325074			0.0868535	0.0985561	0.121089	0.107354	0.413853
CHAD_DHS_20142015	16	4	5	2	20	19	66		4.09121	1.26277	2.95029	0.351078	2.5065	4.65375	15.8156		1.64892	0.196141	0.124461		17.4935	2.89206	1.09798			0.430787	0.385635	0.291104	0.114914	1.22244
CotedIvoire_DHS_20112012	322	37	90	81	311	40	881		122.509	16.2182	28.2579	9.24204	50.8503	10.1445	237.222		70.9888	2.12304	1.45378		260.15	22.2142	9.35285			3.06295	2.96292	2.7386	2.04216	10.8066
DJIBOUTI_MICS_2006	58	3	11	7	56	7	142		54.647	2.853	10.3366	2.53737	26.5501	4.687	101.611		4.46263	0.556674	0.218161		29.4499	7.58618	3.18897			1.32911	0.663846	0.783547	0.630624	3.40713
EGYPT_DHS_2015	3393	199	229	895	3150	2064	9930		3227.07	189.596	199.478	239.291	1111.05	1201.77	6168.26		638.709	121.246	55.4863		2038.95	555.394	270.434			84.0596	76.825	75.2579	89.778	325.921
ERITREA_PHS_2010	2703	44	371	3153	764	20	7055		2286.96	39.495	299.003	1059.83	329.055	11.444	4025.79		1745.17	105.671	59.5395		434.945	67.1866	21.0176			24.0814	18.9924	14.2946	23.1887	80.5572
ETHIOPIA_DHS_2016	5901	669	293	403	2199	721	10186		4273.56	504.437	202.352	79.1035	516.029	324.465	5899.94		263.897	27.834	13.0884		1682.97	305.85	123.921			56.5757	28.4494	24.8532	27.1309	137.009
GAMBIA_DHS_2013	244	7	21	75	246	40	633		184.027	5.91563	15.5826	27.96	109.196	20.5393	363.221		47.04	1.48658	0		136.804	10.6257	2.14109			0.767972	0.515077	0.410973	0.447073	2.14109
GHANA_MICS_2011	5542	761	500	452	3348	1516	12119		162.042	18.6124	7.16698	1.5973	26.4607	27.4295	243.309		450.403	0.478058	0.347727		3321.54	15.6955	7.72505			1.80572	1.95985	1.99298	2.31422	8.07277
GUINEA_DHS_2012	598	116	246	158	921	58	2097		586.309	114.221	238.215	61.1024	350.898	36.7375	1387.48		64.8976	3.95602	2.49542		570.102	214.458	72.7643			41.2059	21.2626	7.1154	5.67581	75.2597
GUINEA_BISSAU_MICS_2010	76	18	9	3	59	19	184		33.0203	6.70749	4.51289	0.390098	12.1363	6.6215	63.3886		2.6099	0.0809164	0.0505728		46.8637	6.77167	2.86431			0.881978	0.85231	0.753104	0.427488	2.91488
IRAQ_MICS_2011	4668	589	1453	294	2756	282.003	10042		839.502	207.933	503.104	20.0809	73.3729	15.9126	1659.91		272.132	14.7861	7.78675		2682.63	73.5453	32.5228			11.062	10.426	10.1075	8.71398	40.3095
KENYA_DHS_2014	994	118	149	285	720	224	2490		554.599	115.645	75.4267	28.3858	21.6655	29.152	824.874		256.614	28.6028	15.0966		698.334	52.8175	21.8971			9.17373	11.6804	8.34218	7.79744	36.9937
LIBERIA_DHS_2013	368	110	88	27	550	142	1285		221.07	65.2085	44.3308	3.80989	64.5035	44.87	443.793		23.1901	1.43453	1.15777		485.496	76.5363	39.4237			7.67725	10.0502	10.4897	12.3643	40.5815
MALI_DHS_20122013	57	10	10	5	80	15	177		52.398	9.095	9.18258	2.92164	44.9738	9.86525	128.436		2.07836	0.119347	0.044836		35.0262	1.92708	0.977874			0.227557	0.244119	0.261898	0.289136	1.02271
MAURITANIA_MICS_2015	20	7	4	1	55	7	94		11.9578	4.39538	1.69466	0.207309	20.4678	3.13375	41.8566		0.792691	0.00694736	0.0043421		34.5322	1.69407	0.91514			0.175768	0.184209	0.253604	0.305901	0.919482
NIGER_DHS_2012	37	3	9	5	56	18	128		1.3299	0.04315	0.252725	0.0307696	0.512101	0.23625	2.4049		4.96923	0.0174231	0.0108879		55.4879	0.344912	0.139351			0.0494832	0.0373145	0.0491133	0.0143277	0.150239
NIGERIA_DHS_2013	2382	149	206	301	2375	650	6063		1005.86	65.5408	72.6326	24.8786	216.81	105.763	1491.48		208.121	10.0815	6.12532		2158.19	125.151	60.3812			14.3352	17.5467	17.2295	17.3952	66.5065
SENEGAL_DHS_2016	270	28	20	67	298	121	804		57.2348	7.78097	3.60703	6.81182	37.7422	18.698	131.875		60.1882	0.736447	0.435872		260.258	6.57833	3.32847			0.616512	1.12607	0.954504	1.06726	3.76434
SIERRA_LEONE_DHS_2013	774	162	220	193	926	47	2322		743.994	156.271	204.761	58.591	217.719	29.6177	1410.95		104.409	14.6582	11.5852		708.281	295.017	116.268			43.065	39.1858	25.3966	20.2063	127.854
SOMALIA_MICS_2006	7086	693	1953	3192	6221	603	19748		6995.3	684.084	1915.25	1523.88	2453.52	440.347	14012.4		1567.12	24.212	18.8172		3767.48	1722.3	586.487			373.905	106.595	48.4252	76.3794	605.305
SUDAN_MICS_2014	1267	111	218	313	1028	73	3010		1130.83	97.102	190.193	99.8086	398.888	43.1505	1959.98		200.191	32.8309	13.1036		629.112	191.947	73.8312			39.9215	19.6462	13.5604	13.8067	86.9348
TOGO_DHS_20132014	292	52	63	39	337	40	823		19.2829	4.32857	3.93761	0.256687	2.62184	0.8475	31.2751		38.7433	0.114286	0		334.378	2.58251	0			0	0	0	0	0
UGANDA_DHS_2016	790	62	66	186	324	87	1515		3.00167	0.335333	0.25639	0.108467	0.161925	0.18175	4.04553		185.892	0.268902	0.146408		323.838	0.554427	0.212228			0.10537	0.106561	0.0789162	0.0677888	0.358636
URT_DHS_20152016	346	97	50	72	425	181	1171		57.4785	14.2146	3.15041	0.956327	8.1693	11.1943	95.1634		71.0437	0.862896	0.600575		416.831	13.2326	6.37511			1.36137	1.80577	2.21444	1.5941	6.97568
YEMEN_DHS_2013	188	10	45	117	114	23	497		28.9272	2.05308	4.49266	7.43718	13.079	2.672	58.6611		109.392	0.145283	0.0712511		100.921	0.302763	0.118336			0.0632279	0.0531433	0.0383227	0.0348936	0.189588

## Sheet: BENIN_20112012
					FGM prevalence as extracted from DHS, by region
	Age-specific prevalence in country				Alibori	Atacora	Atlantique	Borgou	Collines	Couffo	Donga	Littoral	Mono	Ouémé	Plateau	Other/Unknown	Zou
00-04	0.00580288	0.0794915		0-4	0.0208268	0.0114468	3.17966e-05	0.0329095	0.00230525	0	0.0206678	0.00127186	2.38474e-05	5.5644e-05	3.17966e-05	0.00580288	2.38474e-05
05-09	0.0123367	0.168995		5-9	0.0442768	0.0243353	6.75981e-05	0.069964	0.00490086	0	0.0439388	0.00270392	5.06986e-05	0.000118297	6.75981e-05	0.0123367	5.06986e-05
10-14	0.0188926	0.258802		10-14	0.0678062	0.0372676	0.000103521	0.107144	0.00750527	0	0.0672886	0.00414084	7.76407e-05	0.000181162	0.000103521	0.0188926	7.76407e-05
15-19	0.02	0.273973		15–19	0.0717808	0.0394521	0.000109589	0.113425	0.00794521	0	0.0712329	0.00438356	8.21918e-05	0.000191781	0.000109589	0.02	8.21918e-05
20–24	0.042	0.575342		20–24	0.15074	0.0828493	0.000230137	0.238192	0.0166849	0	0.149589	0.00920548	0.000172603	0.00040274	0.000230137	0.042	0.000172603
25–29	0.069	0.945205		25–29	0.247644	0.13611	0.000378082	0.391315	0.027411	0	0.245753	0.0151233	0.000283562	0.000661644	0.000378082	0.069	0.000283562
30–34	0.098	1.34247		30–34	0.351726	0.193315	0.000536986	0.555781	0.0389315	0	0.349041	0.0214795	0.00040274	0.000939726	0.000536986	0.098	0.00040274
35–39	0.104	1.42466		35–39	0.37326	0.205151	0.000569863	0.589808	0.0413151	0	0.370411	0.0227945	0.000427397	0.00099726	0.000569863	0.104	0.000427397
40–44	0.115	1.57534		40–44	0.41274	0.226849	0.000630137	0.652192	0.0456849	0	0.409589	0.0252055	0.000472603	0.00110274	0.000630137	0.115	0.000472603
45–49	0.12	1.64384		45–49	0.430685	0.236712	0.000657534	0.680548	0.0476712	0	0.427397	0.0263014	0.000493151	0.00115068	0.000657534	0.12	0.000493151
50 +	0.12	1.64384		50 +	0.430685	0.236712	0.000657534	0.680548	0.0476712	0	0.427397	0.0263014	0.000493151	0.00115068	0.000657534	0.12	0.000493151
				Sub-national prevalence	0.262	0.144	0.0004	0.414	0.029	0	0.26	0.016	0.0003	0.0007	0.0004	0.073	0.0003
Overall prevalence	0.073
				GROUP 1A	CBS information on migrants; age at arrival in NL >= 20
			Total	Age migrant in 2017	Alibori	Atacora	Atlantique	Borgou	Collines	Couffo	Donga	Littoral	Mono	Ouémé	Plateau	Other/Unknown	Zou
			3	20–24	0		0	0		0	0	2	0	0		1	0
			6	25–29	0		0	0		0	3	2	0	1		0	0
			2	30–34	0		0	0		0	0	2	0	0		0	0
			13	35–39	0		1	0		0	2	6	1	1		1	1
			10	40–44	0		3	1		0	3	1	0	1		1	0
			9	45–49	1		1	1		0	1	5	0	0		0	0
			15	50 +	0		1	1		1	3	4	1	2		1	1
			58	Total	1	0	6	3	0	1	12	22	2	5	0	4	2
				GROUP 1A	Linkage of DHS with CBS; estimation of number of prevalent cases among migrants
			Total		Alibori	Atacora	Atlantique	Borgou	Collines	Couffo	Donga	Littoral	Mono	Ouémé	Plateau	Other/Unknown	Zou
			0.060411	20–24	0	0	0	0	0	0	0	0.018411	0	0	0	0.042	0
			0.768168	25–29	0	0	0	0	0	0	0.73726	0.0302466	0	0.000661644	0	0	0
			0.0429589	30–34	0	0	0	0	0	0	0	0.0429589	0	0	0	0	0
			0.984011	35–39	0	0	0.000569863	0	0	0	0.740822	0.136767	0.000427397	0.00099726	0	0.104	0.000427397
			2.02416	40–44	0	0	0.00189041	0.652192	0	0	1.22877	0.0252055	0	0.00110274	0	0.115	0
			1.67079	45–49	0.430685	0	0.000657534	0.680548	0	0	0.427397	0.131507	0	0	0	0	0
			2.19189	50 +	0	0	0.000657534	0.680548	0	0	1.28219	0.105205	0.000493151	0.00230137	0	0.12	0.000493151
			7.74239	Total	0.430685	0	0.00377534	2.01329	0	0	4.41644	0.490301	0.000920548	0.00506301	0	0.381	0.000920548
				GROUP 1B1	CBS information on migrants; age at arrival below 20, but age above 20 at 31 dec 2005 (thus, age above 32 at end 2017)
			Total	Age migrant in 2017	Alibori	Atacora	Atlantique	Borgou	Collines	Couffo	Donga	Littoral	Mono	Ouémé	Plateau	Other/Unknown	Zou
			3	30–34			0		0			2		1
			1	35–39			0		1			0		0
			1	40–44			1		0			0		0
			0	45–49			0		0			0		0
			1	50 +			0		1			0		0
			6	Total	0	0	1	0	2	0	0	2	0	1	0	0	0
				GROUP 1B1	Linkage of DHS with CBS; estimation of number of prevalent cases among mingrants at 31 dec 2017
			Total		N’Djaména	BET	Kanem	LAC	Batha	Guéra	Salamat	Ouaddaï	Wadi Fira	Hadjer Lamis	Chari Baguirmi	Mayo Kebbi Est	Mayo Kebbi Ouest
			0.0438986	30–34	0	0	0	0	0	0	0	0.0429589	0	0.000939726	0	0	0
			0.0413151	35–39	0	0	0	0	0.0413151	0	0	0	0	0	0	0	0
			0.000630137	40–44	0	0	0.000630137	0	0	0	0	0	0	0	0	0	0
			0	45–49	0	0	0	0	0	0	0	0	0	0	0	0	0
			0.0476712	50 +	0	0	0	0	0.0476712	0	0	0	0	0	0	0	0
			0.133515	Total	0	0	0.000630137	0	0.0889863	0	0	0.0429589	0	0.000939726	0	0	0
				GROUP 1B2	CBS information on migrants; age at arrival below 20, and age below 20 at 31 dec 2005 (but age in 2017 is between 20 - 32 yrs)
			Total	Age migrant in 2017	Alibori	Atacora	Atlantique	Borgou	Collines	Couffo	Donga	Littoral	Mono	Ouémé	Plateau	Other/Unknown	Zou
			8	20-24		1		1		1	2	3		0		0
			7	25-29		0		1		0	1	4		1		0
			4	30-31		0		0		0	3	0		0		1
			19		0	1	0	2	0	1	6	7	0	1	0	1	0
				GROUP 1B2	Step 1: Linkage of DHS with CBS; estimation of number of prevalent cases among migrants at 31 dec 2005
			Total	Age migrant in 2017	Alibori	Atacora	Atlantique	Borgou	Collines	Couffo	Donga	Littoral	Mono	Ouémé	Plateau	Other/Unknown	Zou
			0.647836	20-24	0	0.0828493	0	0.238192	0	0	0.299178	0.0276164	0	0	0	0	0
			0.698223	25-29	0	0	0	0.391315	0	0	0.245753	0.0604932	0	0.000661644	0	0	0
			1.14512	30-31	0	0	0	0	0	0	1.04712	0	0	0	0	0.098	0
			2.49118
Reduction factor	0.5			GROUP 1B2	Step 2: CBS information on migrants, number of persons at risk for FGM between 1-1-2006 to age 20
				Age migrant in 2017	Alibori	Atacora	Atlantique	Borgou	Collines	Couffo	Donga	Littoral	Mono	Ouémé	Plateau	Other/Unknown	Zou
				20-24	0	0.917151	0	0.761808	0	1	1.70082	2.97238	0	0	0	0	0
				25-29	0	0	0	0.608685	0	0	0.754247	3.93951	0	0.999338	0	0	0
				30-31	0	0	0	0	0	0	1.95288	0	0	0	0	0.902	0
Notes				GROUP 1B2	Step 2: Linkage of DHS with CBS; estimation of new cases between 1-1-2006 and 31-12-2017, who contribute to the prevalence at end 2017
				Age migrant in 2017	Alibori	Atacora	Atlantique	Borgou	Collines	Couffo	Donga	Littoral	Mono	Ouémé	Plateau	Other/Unknown	Zou
The first two agegroups moves 2 agegroups up with incidence			0.19042	20-24	0	0.0268331	0	0.0640786	0	0	0.0898461	0.00966256	0	0	0	0	0
			0.0810075	25-29	0	0	0	0.0398833	0	0	0.0310374	0.00997609	0	0.000110716	0	0	0
this last agegroup moves one agegroup up			0.07651	30-31	0	0	0	0	0	0	0.07651	0	0	0	0	0.009922	0
			0.347938
				GROUP1C1	CBS information on migrants; age at arrival below 20, but before 1 jan 2006, and age below 20 at 31 dec 2017
			Total	Age migrant in 2017	Alibori	Atacora	Atlantique	Borgou	Collines	Couffo	Donga	Littoral	Mono	Ouémé	Plateau	Other/Unknown	Zou
			0	10-14
			2	15-19							2
			2		0	0	0	0	0	0	2	0	0	0	0	0	0
				GROUP1C1	Estimated prevalence of FGM at 31 dec 2017
				Age migrant in 2017	Alibori	Atacora	Atlantique	Borgou	Collines	Couffo	Donga	Littoral	Mono	Ouémé	Plateau	Other/Unknown	Zou
			0	10-14	0	0	0	0	0	0	0	0	0	0	0	0	0
			0.115172	15-19	0	0	0	0	0	0	0.115172	0	0	0	0	0	0
			0.115172		0	0	0	0	0	0	0.115172	0	0	0	0	0	0
				GROUP1C2	CBS information on migrants; age at arrival below 20, but after 1 jan 2006, and age below 20 at 31 dec 2017
				Age migrant in 2017	Alibori	Atacora	Atlantique	Borgou	Collines	Couffo	Donga	Littoral	Mono	Ouémé	Plateau	Other/Unknown	Zou
			3	0-4			0	0		0	0	1		0		1	1
			3	5-9			0	0		0	0	1		2			0
			4	10-14			1	0		1	0	2		0			0
			7	15-19			0	2		1	1	3		0			0
			17		0	0	1	2	0	2	1	7	0	2	0	1	1
				GROUP1C2	Estimated prevalence of FGM at 31 dec 2017
				Age migrant in 2017	Alibori	Atacora	Atlantique	Borgou	Collines	Couffo	Donga	Littoral	Mono	Ouémé	Plateau	Other/Unknown	Zou
			0.0035493	0-4	0	0	0	0	0	0	0	0.000635932	0	0	0	0.00290144	1.19237e-05
			0.00147026	5-9	0	0	0	0	0	0	0	0.00135196	0	0.000118297	0	0	0
			0.0041926	10-14	0	0	5.17605e-05	0	0	0	0	0.00414084	0	0	0	0	0
			0.155616	15-19	0	0	0	0.113425	0	0	0.0356164	0.00657534	0	0	0	0	0
			0.164829		0	0	5.17605e-05	0.113425	0	0	0.0356164	0.0127041	0	0.000118297	0	0.00290144	1.19237e-05
				GROUP1C-at risk
				GROUP1C-potentially at risk
				Age migrant in 2017	Alibori	Atacora	Atlantique	Borgou	Collines	Couffo	Donga	Littoral	Mono	Ouémé	Plateau	Other/Unknown	Zou
Reduction factor	0.5		2.99645	0-4	0	0	0	0	0	0	0	0.999364	0	0	0	0.997099	0.999988
			2.99853	5-9	0	0	0	0	0	0	0	0.998648	0	1.99988	0	0	0
			3.99581	10-14	0	0	0.999948	0	0	1	0	1.99586	0	0	0	0	0
			8.72921	15-19	0	0	0	1.88658	0	1	2.84921	2.99342	0	0	0	0	0
			18.72		0	0	0.999948	1.88658	0	2	2.84921	6.9873	0	1.99988	0	0.997099	0.999988
				Age migrant in 2017	Alibori	Atacora	Atlantique	Borgou	Collines	Couffo	Donga	Littoral	Mono	Ouémé	Plateau	Other/Unknown	Zou
				0-4	0	0	0	0	0	0	0	0.00396429	0	0	0	0.018046	7.43768e-05
				5-9	0	0	0	0	0	0	0	0.00324638	0	0.000284426	0	0	0
				10-14	0	0	6.33047e-05	0	0	0	0	0.00505415	0	0	0	0	0
				15-19	0	0	0	0.117691	0	0	0.111627	0.00721702	0	0	0	0	0
			0.267268		0	0	6.33047e-05	0.117691	0	0	0.111627	0.0194818	0	0.000284426	0	0.018046	7.43768e-05
				Agegroups	Future years until 20		number of girls	person-years		Incidence per 1000 person-years				Incidence in 2018-2022 (next 5 years)
				0-4	18		2.99645	53.9361						0.0265059
				5-9	13		2.99853	38.9809						0.0265243
				10-14	8		3.99581	31.9665						0.035346
				15-19	3		8.72921	26.1876						0.0772166
								151.071		1.76915				0.165593
				GROUP2A1	CBS information on migrants; born before 1 jan 2006, and age below 20 at 31 dec 2017
			Total	Age migrant in 2017	Netherlands
			5	10-14	5
Reduction factor	0.5		7	15-19	7
			12		12
Reduction factor	0.75
				GROUP2A1	Estimated prevalence of FGM at 31 dec 2017
				Age migrant in 2017	Netherlands
			0.0635936	10-14	0.0635936
			0.0775969	15-19	0.0775969
			0.14119		0.14119
				GROUP2A2	CBS information on migrants; born after 1 jan 2006, and age below 20 at 31 dec 2017
			Total	Age migrant in 2017	Netherlands
			17	0-4	17
			27	5-9	27
			9	10-14	9
			53		53
				GROUP2A2	Estimated prevalence of FGM at 31 dec 2017
				Age migrant in 2017	Netherlands
			0.0739867	0-4	0.0739867
			0.249817	5-9	0.249817
			0.127525	10-14	0.127525
			0.451329		0.451329
				GROUP2A-potentially at risk
				Age migrant in 2017	Netherlands
			16.926	0-4	16.926
			26.7502	5-9	26.7502
			13.8089	10-14	13.8089
			6.9224	15-19	6.9224
			64.4075		64.4075
				Age migrant in 2017
				0-4	0.459505
				5-9	0.595125
				10-14	0.239316
				15-19	0.11422
			1.40816		1.40816												Total expected number FGM until the last girl reaches the age of 20 years
				Agegroups	Future years until 20		number of girls	person-years		Incidence per 1000 person-years				Incidence in 2018-2022 (next 5 years)
				0-4	18		16.926	304.668						0.152073
				5-9	13		26.7502	347.752						0.240338
				10-14	8		13.8089	110.471						0.124067
				15-19	3		6.9224	20.7672						0.0621947
								783.659		1.79691				0.578672			Expected number FGM in the period 2018-2022 (5 years)
				GROUP2B	CBS information on migrants; born before 1 jan 2006, and age above 20 at 31 dec 2017
				Age migrant in 2017	Netherlands
			6	20–24	6
			5	25–29	5
			1	30–34	1
			2	35–39	2
			2	40–44	2
			1	45–49	1
			1	50+	1
			18
				GROUP2B	Estimated prevalence of FGM at 31 dec 2017
				Age migrant in 2017	Netherlands
			0.189	20–24	0.189
			0.25875	25–29	0.25875
			0.049	30–34	0.049
			0.104	35–39	0.104
			0.115	40–44	0.115
			0.06	45–49	0.06
			0.06	50+	0.06
			0.83575		0.83575

## Sheet: BURKINA_FASO_DHS_2010
					FGM prevalence as extracted from DHS, by region
	Age-specific prevalence in country of origin				Boucle du Mouhoun	Centre	Centre-Sud	Plateau-Central	Centre-Est	Centre-Nord	Centre-Ouest	Est	Nord	Cascades	Hauts Bassins	Sahel	Sud-Ouest	Other/Unknown
00-04	0.350259	0.462084		0-4	0.324845	0.304975	0.315141	0.405247	0.413565	0.401088	0.253222	0.322996	0.405247	0.378908	0.380295	0.360887	0.36597	0.350259
05-09	0.513791	0.677824		5-9	0.476511	0.447364	0.462276	0.594452	0.606653	0.588352	0.371448	0.473799	0.594452	0.555816	0.55785	0.529381	0.536837	0.513791
10-14	0.565402	0.745913		10-14	0.524377	0.492303	0.508713	0.654166	0.667592	0.647452	0.40876	0.521393	0.654166	0.611649	0.613886	0.582558	0.590763	0.565402
15-19	0.577	0.761214		15–19	0.535133	0.502401	0.519148	0.667584	0.681286	0.660734	0.417145	0.532088	0.667584	0.624195	0.626479	0.594508	0.602881	0.577
20–24	0.698	0.920844		20–24	0.647354	0.607757	0.628016	0.80758	0.824156	0.799293	0.504623	0.64367	0.80758	0.755092	0.757855	0.719179	0.729309	0.698
25–29	0.775	1.02243		25–29	0.718766	0.674802	0.697296	0.896669	0.915073	0.887467	0.56029	0.714677	0.896669	0.838391	0.841458	0.798516	0.809763	0.775
30–34	0.828	1.09235		30–34	0.767921	0.72095	0.744982	0.957989	0.977652	0.948158	0.598607	0.763551	0.957989	0.895726	0.899003	0.853124	0.86514	0.828
35–39	0.852	1.12401		35–39	0.790179	0.741847	0.766575	0.985757	1.00599	0.975641	0.615958	0.785683	0.985757	0.921689	0.925061	0.877852	0.890216	0.852
40–44	0.882	1.16359		40–44	0.818003	0.767968	0.793567	1.02047	1.04141	1.00999	0.637646	0.813348	1.02047	0.954142	0.957633	0.908763	0.921562	0.882
45–49	0.893	1.1781		45–49	0.828204	0.777546	0.803464	1.03319	1.0544	1.02259	0.645599	0.823492	1.03319	0.966042	0.969577	0.920096	0.933055	0.893
50 +	0.893	1.1781		50>	0.828204	0.777546	0.803464	1.03319	1.0544	1.02259	0.645599	0.823492	1.03319	0.966042	0.969577	0.920096	0.933055	0.893
				Sub-national prevalence	0.703	0.66	0.682	0.877	0.895	0.868	0.548	0.699	0.877	0.82	0.823	0.781	0.792	0.758
Overall prevalence	0.758
				GROUP 1A	CBS information on migrants; age at arrival in NL >= 20
			Total	Age migrant in 2017	Boucle du Mouhoun	Centre	Centre-Sud	Plateau-Central	Centre-Est	Centre-Nord	Centre-Ouest	Est	Nord	Cascades	Hauts Bassins	Sahel	Sud-Ouest	Other/Unknown
			2	20–24		1	0	1	0	0	0	0	0		0	0		0
			7	25–29		3	0	0	0	0	0	0	1		1	1		1
			14	30–34		9	0	0	0	1	0	0	1		1	1		1
			10	35–39		5	1	0	1	0	0	0	1		2	0		0
			15	40–44		2	0	0	4	1	1	1	1		3	1		1
			19	45–49		8	0	0	2	0	2	0	1		4	0		2
			26	50 +		7	3	0	2	2	2	1	0		6	1		2
			93	Total	0	35	4	1	9	4	5	2	5	0	17	4	0	7
				GROUP 1A	Linkage of DHS with CBS; estimation of number of prevalent cases among migrants
			Total		Boucle du Mouhoun	Centre	Centre-Sud	Plateau-Central	Centre-Est	Centre-Nord	Centre-Ouest	Est	Nord	Cascades	Hauts Bassins	Sahel	Sud-Ouest	Other/Unknown
			1.41534	20–24	0	0.607757	0	0.80758	0	0	0	0	0	0	0	0	0	0
			5.33605	25–29	0	2.02441	0	0	0	0	0	0	0.896669	0	0.841458	0.798516	0	0.775
			10.9748	30–34	0	6.48855	0	0	0	0.948158	0	0	0.957989	0	0.899003	0.853124	0	0.828
			8.31768	35–39	0	3.70923	0.766575	0	1.00599	0	0	0	0.985757	0	1.85012	0	0	0
			13.8467	40–44	0	1.53594	0	0	4.16565	1.00999	0.637646	0.813348	1.02047	0	2.8729	0.908763	0	0.882
			16.3179	45–49	0	6.22037	0	0	2.1088	0	1.2912	0	1.03319	0	3.87831	0	0	1.786
			22.6454	50 +	0	5.44282	2.41039	0	2.1088	2.04518	1.2912	0.823492	0	0	5.81746	0.920096	0	1.786
			78.8539	Total	0	26.0291	3.17697	0.80758	9.38923	4.00334	3.22004	1.63684	4.89408	0	16.1592	3.4805	0	6.057
				GROUP 1B1	CBS information on migrants; age at arrival below 20, but age above 20 at 31 dec 2005 (thus, age above 32 at end 2017)
			Total	Age migrant in 2017	Boucle du Mouhoun	Centre	Centre-Sud	Plateau-Central	Centre-Est	Centre-Nord	Centre-Ouest	Est	Nord	Cascades	Hauts Bassins	Sahel	Sud-Ouest	Other/Unknown
			3	30–34		0	1			2			0		0
			1	35–39		1	0			0			0		0
			1	40–44		0	0			0			1		0
			1	45–49		0	0			0			0		1
			2	50 +		0	0			0			0		2
			8	Total	0	1	1	0	0	2	0	0	1	0	3	0	0	0
				GROUP 1B1	Linkage of DHS with CBS; estimation of number of prevalent cases among mingrants at 31 dec 2017
			Total		Boucle du Mouhoun	Centre	Centre-Sud	Plateau-Central	Centre-Est	Centre-Nord	Centre-Ouest	Est	Nord	Cascades	Hauts Bassins	Sahel	Sud-Ouest	Other/Unknown
			2.6413	30–34	0	0	0.744982	0	0	1.89632	0	0	0	0	0	0	0	0
			0.741847	35–39	0	0.741847	0	0	0	0	0	0	0	0	0	0	0	0
			1.02047	40–44	0	0	0	0	0	0	0	0	1.02047	0	0	0	0	0
			0.969577	45–49	0	0	0	0	0	0	0	0	0	0	0.969577	0	0	0
			1.93915	50 +	0	0	0	0	0	0	0	0	0	0	1.93915	0	0	0
			7.31234	Total	0	0.741847	0.744982	0	0	1.89632	0	0	1.02047	0	2.90873	0	0	0
				GROUP 1B2	CBS information on migrants; age at arrival below 20, and age below 20 at 31 dec 2005 (but age in 2017 is between 20 - 32 yrs)
			Total	Age migrant in 2017	Boucle du Mouhoun	Centre	Centre-Sud	Plateau-Central	Centre-Est	Centre-Nord	Centre-Ouest	Est	Nord	Cascades	Hauts Bassins	Sahel	Sud-Ouest	Other/Unknown
			11	20-24		8			0		0				0	2		1
			7	25-29		3			1		1				1	0		1
			1	30-31		0			0		0				1	0		0
			19		0	11	0	0	1	0	1	0	0	0	2	2	0	2
				GROUP 1B2	Step 1: Linkage of DHS with CBS; estimation of number of prevalent cases among migrants at 31 dec 2005
			Total	Age migrant in 2017	Boucle du Mouhoun	Centre	Centre-Sud	Plateau-Central	Centre-Est	Centre-Nord	Centre-Ouest	Est	Nord	Cascades	Hauts Bassins	Sahel	Sud-Ouest	Other/Unknown
			6.99842	20-24	0	4.86206	0	0	0	0	0	0	0	0	0	1.43836	0	0.698
			5.11623	25-29	0	2.02441	0	0	0.915073	0	0.56029	0	0	0	0.841458	0	0	0.775
			0.899003	30-31	0	0	0	0	0	0	0	0	0	0	0.899003	0	0	0
			13.0136
Reduction factor	0.5			GROUP 1B2	Step 2: CBS information on migrants, number of persons at risk for FGM between 1-1-2006 to age 20
				Age migrant in 2017	Boucle du Mouhoun	Centre	Centre-Sud	Plateau-Central	Centre-Est	Centre-Nord	Centre-Ouest	Est	Nord	Cascades	Hauts Bassins	Sahel	Sud-Ouest	Other/Unknown
				20-24	0	3.13794	0	0	0	0	0	0	0	0	0	0.561641	0	0.302
				25-29	0	0.975594	0	0	0.0849274	0	0.43971	0	0	0	0.158542	0	0	0.225
				30-31	0	0	0	0	0	0	0	0	0	0	0.100997	0	0	0
Notes				GROUP 1B2	Step 2: Linkage of DHS with CBS; estimation of new cases between 1-1-2006 and 31-12-2017, who contribute to the prevalence at end 2017
				Age migrant in 2017	Boucle du Mouhoun	Centre	Centre-Sud	Plateau-Central	Centre-Est	Centre-Nord	Centre-Ouest	Est	Nord	Cascades	Hauts Bassins	Sahel	Sud-Ouest	Other/Unknown
The first two agegroups moves 2 agegroups up with incidence			0.251652	20-24	0	0.251652	0	0	0	0	0	0	0	0	0	0.0532993	0	0.0278156
			0.0954551	25-29	0	0.0563184	0	0	0.00664827	0	0.0210758	0	0	0	0.0114125	0	0	0.0149173
this last agegroup moves one agegroup up			0.00663431	30-31	0	0	0	0	0	0	0	0	0	0	0.00663431	0	0	0
			0.353742
				GROUP1C1	CBS information on migrants; age at arrival below 20, but before 1 jan 2006, and age below 20 at 31 dec 2017
			Total	Age migrant in 2017	Boucle du Mouhoun	Centre	Centre-Sud	Plateau-Central	Centre-Est	Centre-Nord	Centre-Ouest	Est	Nord	Cascades	Hauts Bassins	Sahel	Sud-Ouest	Other/Unknown
			0	10-14
			0	15-19
			0		0	0	0	0	0	0	0	0	0	0	0	0	0	0
				GROUP1C1	Estimated prevalence of FGM at 31 dec 2017
				Age migrant in 2017	Boucle du Mouhoun	Centre	Centre-Sud	Plateau-Central	Centre-Est	Centre-Nord	Centre-Ouest	Est	Nord	Cascades	Hauts Bassins	Sahel	Sud-Ouest	Other/Unknown
			0	10-14	0	0	0	0	0	0	0	0	0	0	0	0	0	0
			0	15-19	0	0	0	0	0	0	0	0	0	0	0	0	0	0
			0		0	0	0	0	0	0	0	0	0	0	0	0	0	0
				GROUP1C2	CBS information on migrants; age at arrival below 20, but after 1 jan 2006, and age below 20 at 31 dec 2017
				Age migrant in 2017	Boucle du Mouhoun	Centre	Centre-Sud	Plateau-Central	Centre-Est	Centre-Nord	Centre-Ouest	Est	Nord	Cascades	Hauts Bassins	Sahel	Sud-Ouest	Other/Unknown
			2	0-4														2
			6	5-9		4									1			1
			3	10-14		2									1
			4	15-19		3									1
			15		0	9	0	0	0	0	0	0	0	0	3	0	0	3
				GROUP1C2	Estimated prevalence of FGM at 31 dec 2017
				Age migrant in 2017	Boucle du Mouhoun	Centre	Centre-Sud	Plateau-Central	Centre-Est	Centre-Nord	Centre-Ouest	Est	Nord	Cascades	Hauts Bassins	Sahel	Sud-Ouest	Other/Unknown
			0.350259	0-4	0	0	0	0	0	0	0	0	0	0	0	0	0	0.350259
			1.43055	5-9	0	0.894728	0	0	0	0	0	0	0	0	0.278925	0	0	0.256895
			0.799246	10-14	0	0.492303	0	0	0	0	0	0	0	0	0.306943	0	0	0
			1.06684	15-19	0	0.753602	0	0	0	0	0	0	0	0	0.313239	0	0	0
			3.64689		0	2.14063	0	0	0	0	0	0	0	0	0.899107	0	0	0.607155
				GROUP1C-at risk
				GROUP1C-potentially at risk
				Age migrant in 2017	Boucle du Mouhoun	Centre	Centre-Sud	Plateau-Central	Centre-Est	Centre-Nord	Centre-Ouest	Est	Nord	Cascades	Hauts Bassins	Sahel	Sud-Ouest	Other/Unknown
Reduction factor	0.5		1.64974	0-4	0	0	0	0	0	0	0	0	0	0	0	0	0	1.64974
			4.56945	5-9	0	3.10527	0	0	0	0	0	0	0	0	0.721075	0	0	0.743105
			2.20075	10-14	0	1.5077	0	0	0	0	0	0	0	0	0.693057	0	0	0
			2.93316	15-19	0	2.2464	0	0	0	0	0	0	0	0	0.686761	0	0	0
			11.3531		0	6.85937	0	0	0	0	0	0	0	0	2.10089	0	0	2.39285
				Age migrant in 2017	Boucle du Mouhoun	Centre	Centre-Sud	Plateau-Central	Centre-Est	Centre-Nord	Centre-Ouest	Est	Nord	Cascades	Hauts Bassins	Sahel	Sud-Ouest	Other/Unknown
				0-4	0	0	0	0	0	0	0	0	0	0	0	0	0	0.286841
				5-9	0	0.249032	0	0	0	0	0	0	0	0	0.0721094	0	0	0.0684433
				10-14	0	0.0870354	0	0	0	0	0	0	0	0	0.0498892	0	0	0
				15-19	0	0.118336	0	0	0	0	0	0	0	0	0.0451119	0	0	0
			0.976798		0	0.454403	0	0	0	0	0	0	0	0	0.167111	0	0	0.355284
				Agegroups	Future years until 20		number of girls	person-years		Incidentieschatting per 1000 person-years				Incidentie in 2018-2022
				0-4	18		1.64974	29.6953						0.0697581
				5-9	13		4.56945	59.4029						0.193216
				10-14	8		2.20075	17.606						0.0930573
				15-19	3		2.93316	8.79948						0.124027
								115.504		8.45686				0.480058
				GROUP2A1	CBS information on migrants; born before 1 jan 2006, and age below 20 at 31 dec 2017
			Total	Age migrant in 2017	Netherlands
			16	10-14	16
Reduction factor	0.5		27	15-19	27
			43		43
Reduction factor	0.75
				GROUP2A1	Estimated prevalence of FGM at 31 dec 2017
				Age migrant in 2017	Netherlands
			5.38379	10-14	5.38379
			7.9813	15-19	7.9813
			13.3651		13.3651
				GROUP2A2	CBS information on migrants; born after 1 jan 2006, and age below 20 at 31 dec 2017
			Total	Age migrant in 2017	Netherlands
			23	0-4	23
			29	5-9	29
			18	10-14	18
			70		70
				GROUP2A2	Estimated prevalence of FGM at 31 dec 2017
				Age migrant in 2017	Netherlands
			6.04197	0-4	6.04197
			11.175	5-9	11.175
			7.63293	10-14	7.63293
			24.8499		24.8499
				GROUP2A-potentially at risk
				Age migrant in 2017	Netherlands
			16.958	0-4	16.958
			17.825	5-9	17.825
			20.9833	10-14	20.9833
			19.0187	15-19	19.0187
			74.7851		74.7851
				Age migrant in 2017
				0-4	4.42275
				5-9	2.46265
				10-14	2.08676
				15-19	1.72595
			10.6981		10.6981												Total expected number FGM until the last girl reaches the age of 20 years
				Agegroups	Future years until 20		number of girls	person-years		Incidentieschatting per 1000 person-years				Incidentie in 2018-2022
				0-4	18		16.958	305.244						1.19058
				5-9	13		17.825	231.726						1.25145
				10-14	8		20.9833	167.866						1.47318
				15-19	3		19.0187	57.0561						1.33525
								761.892		14.0415				5.25047			Expected number FGM in the period 2018-2022 (5 years)
				GROUP2B	CBS information on migrants; born before 1 jan 2006, and age above 20 at 31 dec 2017
				Age migrant in 2017	Netherlands
			23	20–24	23
			8	25–29	8
			1	30–34	1
			0	35–39
			0	40–44
			0	45–49
			0	50+
			32
				GROUP2B	Estimated prevalence of FGM at 31 dec 2017
				Age migrant in 2017	Netherlands
			12.0405	20–24	12.0405
			4.65	25–29	4.65
			0.414	30–34	0.414
			0	35–39	0
			0	40–44	0
			0	45–49	0
			0	50+	0
			17.1045		17.1045

## Sheet: CAMEROON_DHS_2004
					FGM prevalence as extracted from DHS, by region
	Age-specific prevalence in COO				Adamaoua	Centre	Douala	Est	Extrême-Nord	Littoral	Nord	Nord Ouest	Ouest	Sud	Sud-Ouest	Yaoundé	Other/Unknown
0-4	0.000893617	0.0638298		0-4	0.00012766	0	0.00012766	0.00102128	0.00344681	0	0.00140426	0	0.000255319	0	0.00153191	0.000574468	0.001
5-9	0.00289362	0.206687		5-9	0.000413374	0	0.000413374	0.00330699	0.0111611	0	0.00454711	0	0.000826748	0	0.00496049	0.00186018	0.003
10-14	0.00382979	0.273556		10-14	0.000547112	0	0.000547112	0.0043769	0.014772	0	0.00601824	0	0.00109422	0	0.00656535	0.00246201	0.004
15–19	0.004	0.285714		15–19	0.000571429	0	0.000571429	0.00457143	0.0154286	0	0.00628571	0	0.00114286	0	0.00685714	0.00257143	0.004
20–24	0.025	1.78571		20–24	0.00357143	0	0.00357143	0.0285714	0.0964286	0	0.0392857	0	0.00714286	0	0.0428571	0.0160714	0.025
25–29	0.016	1.14286		25–29	0.00228571	0	0.00228571	0.0182857	0.0617143	0	0.0251429	0	0.00457143	0	0.0274286	0.0102857	0.016
30–34	0.011	0.785714		30–34	0.00157143	0	0.00157143	0.0125714	0.0424286	0	0.0172857	0	0.00314286	0	0.0188571	0.00707143	0.011
35–39	0.012	0.857143		35–39	0.00171429	0	0.00171429	0.0137143	0.0462857	0	0.0188571	0	0.00342857	0	0.0205714	0.00771429	0.012
40–44	0.018	1.28571		40–44	0.00257143	0	0.00257143	0.0205714	0.0694286	0	0.0282857	0	0.00514286	0	0.0308571	0.0115714	0.018
45–49	0.024	1.71429		45–49	0.00342857	0	0.00342857	0.0274286	0.0925714	0	0.0377143	0	0.00685714	0	0.0411429	0.0154286	0.024
50+	0.024	1.71429		50+	0.00342857	0	0.00342857	0.0274286	0.0925714	0	0.0377143	0	0.00685714	0	0.0411429	0.0154286	0.024
				Subnational prevalence	0.002	0	0.002	0.016	0.054	0	0.022	0	0.004	0	0.024	0.009	0.014
Overall prevalence	0.014
				GROUP 1A	CBS information on migrants; age at arrival in NL >= 20
			Total	Age migrant in 2017	Adamaoua	Centre	Douala	Est	Extrême-Nord	Littoral	Nord	Nord Ouest	Ouest	Sud	Sud-Ouest	Yaoundé	Other/Unknown
			25	20–24	1	3		0		3	0	5	3	1	3		6
			41	25–29	0	8		0		8	2	2	3	2	11		5
			95	30–34	2	13		3		16	0	13	6	3	27		12
			107	35–39	1	18		0		20	0	12	6	5	27		18
			146	40–44	1	29		0		22	0	21	8	2	47		16
			105	45–49	0	10		3		10	0	22	6	3	37		14
			128	50 +	0	19		10		23	0	8	6	11	31		20
			647	Total	5	100	0	16	0	102	2	83	38	27	183	0	91
				GROUP 1A	Linkage of DHS with CBS; estimation of number of prevalent cases among migrants
			Total		Adamaoua	Centre	Douala	Est	Extrême-Nord	Littoral	Nord	Nord Ouest	Ouest	Sud	Sud-Ouest	Yaoundé	Other/Unknown
			0.303571	20–24	0.00357143	0	0	0	0	0	0	0	0.0214286	0	0.128571	0	0.15
			0.445714	25–29	0	0	0	0	0	0	0.0502857	0	0.0137143	0	0.301714	0	0.08
			0.700857	30–34	0.00314286	0	0	0.0377143	0	0	0	0	0.0188571	0	0.509143	0	0.132
			0.793714	35–39	0.00171429	0	0	0	0	0	0	0	0.0205714	0	0.555429	0	0.216
			1.782	40–44	0.00257143	0	0	0	0	0	0	0	0.0411429	0	1.45029	0	0.288
			1.98171	45–49	0	0	0	0.0822857	0	0	0	0	0.0411429	0	1.52229	0	0.336
			2.07086	50 +	0	0	0	0.274286	0	0	0	0	0.0411429	0	1.27543	0	0.48
			8.07843	Total	0.011	0	0	0.394286	0	0	0.0502857	0	0.198	0	5.74286	0	1.682
				GROUP 1B1	CBS information on migrants; age at arrival below 20, but age above 20 at 31 dec 2005 (thus, age above 32 at end 2017)
			Total	Age migrant in 2017	Adamaoua	Centre	Douala	Est	Extrême-Nord	Littoral	Nord	Nord Ouest	Ouest	Sud	Sud-Ouest	Yaoundé	Other/Unknown
			19	30–34	0	4		2	0	2	0	2	1	0	6		2
			22	35–39	0	4		3	1	4	0	1	1	1	5		2
			17	40–44	0	2		2	0	4	1	3	0	1	4		0
			6	45–49	1	1		0	0	1	0	0	0	0	3		0
			9	50 +	0	0		0	0	2	0	2	0	3	1		1
			73	Total	1	11	0	7	1	13	1	8	2	5	19	0	5
				GROUP 1B1	Linkage of DHS with CBS; estimation of number of prevalent cases among mingrants at 31 dec 2017
			Total		Adamaoua	Centre	Douala	Est	Extrême-Nord	Littoral	Nord	Nord Ouest	Ouest	Sud	Sud-Ouest	Yaoundé	Other/Unknown
			0.163429	30–34	0	0	0	0.0251429	0	0	0	0	0.00314286	0	0.113143	0	0.022
			0.217714	35–39	0	0	0	0.0411429	0.0462857	0	0	0	0.00342857	0	0.102857	0	0.024
			0.192857	40–44	0	0	0	0.0411429	0	0	0.0282857	0	0	0	0.123429	0	0
			0.126857	45–49	0.00342857	0	0	0	0	0	0	0	0	0	0.123429	0	0
			0.0651429	50 +	0	0	0	0	0	0	0	0	0	0	0.0411429	0	0.024
			0.766	Total	0.00342857	0	0	0.107429	0.0462857	0	0.0282857	0	0.00657143	0	0.504	0	0.07
				GROUP 1B2	CBS information on migrants; age at arrival below 20, and age below 20 at 31 dec 2005 (but age in 2017 is between 20 - 32 yrs)
			Total	Age migrant in 2017	Adamaoua	Centre	Douala	Est	Extrême-Nord	Littoral	Nord	Nord Ouest	Ouest	Sud	Sud-Ouest	Yaoundé	Other/Unknown
			65	20-24		18		0	0	12	1	8	4	1	17		4
			49	25-29		8		0	1	13	1	5	3	2	14		2
			13	30-31		5		1	0	3	0	0	1	1	1		1
			127		0	31	0	1	1	28	2	13	8	4	32	0	7
				GROUP 1B2	Step 1: Linkage of DHS with CBS; estimation of number of prevalent cases among migrants at 31 dec 2005
			Total	Age migrant in 2017	Adamaoua	Centre	Douala	Est	Extrême-Nord	Littoral	Nord	Nord Ouest	Ouest	Sud	Sud-Ouest	Yaoundé	Other/Unknown
			0.896429	20-24	0	0	0	0	0	0	0.0392857	0	0.0285714	0	0.728571	0	0.1
			0.516571	25-29	0	0	0	0	0.0617143	0	0.0251429	0	0.0137143	0	0.384	0	0.032
			0.0455714	30-31	0	0	0	0.0125714	0	0	0	0	0.00314286	0	0.0188571	0	0.011
			1.45857
Reduction factor	0.5			GROUP 1B2	Step 2: CBS information on migrants, number of persons at risk for FGM between 1-1-2006 to age 20
				Age migrant in 2017	Adamaoua	Centre	Douala	Est	Extrême-Nord	Littoral	Nord	Nord Ouest	Ouest	Sud	Sud-Ouest	Yaoundé	Other/Unknown
				20-24	0	18	0	0	0	12	0.960714	8	3.97143	1	16.2714	0	3.9
				25-29	0	8	0	0	0.938286	13	0.974857	5	2.98629	2	13.616	0	1.968
				30-31	0	5	0	0.987429	0	3	0	0	0.996857	1	0.981143	0	0.989
Notes				GROUP 1B2	Step 2: Linkage of DHS with CBS; estimation of new cases between 1-1-2006 and 31-12-2017, who contribute to the prevalence at end 2017
				Age migrant in 2017	Adamaoua	Centre	Douala	Est	Extrême-Nord	Littoral	Nord	Nord Ouest	Ouest	Sud	Sud-Ouest	Yaoundé	Other/Unknown
The first two agegroups moves 2 agegroups up with incidence			0.337545	20-24	0	0	0	0	0	0	0.0166869	0	0.012542	0	0.308316	0	0.0429
			0.31063	25-29	0	0	0	0	0.0383086	0	0.0162155	0	0.00903147	0	0.247075	0	0.020664
this last agegroup moves one agegroup up			0.0325003	30-31	0	0	0	0.0118491	0	0	0	0	0.00299057	0	0.0176606	0	0.0103845
			0.680676
				GROUP1C1	CBS information on migrants; age at arrival below 20, but before 1 jan 2006, and age below 20 at 31 dec 2017
			Total	Age migrant in 2017	Adamaoua	Centre	Douala	Est	Extrême-Nord	Littoral	Nord	Nord Ouest	Ouest	Sud	Sud-Ouest	Yaoundé	Other/Unknown
			1	10-14										1
			6	15-19		3				1				1			1
			7		0	3	0	0	0	1	0	0	0	2	0	0	1
				GROUP1C1	Estimated prevalence of FGM at 31 dec 2017
				Age migrant in 2017	Adamaoua	Centre	Douala	Est	Extrême-Nord	Littoral	Nord	Nord Ouest	Ouest	Sud	Sud-Ouest	Yaoundé	Other/Unknown
			0	10-14	0	0	0	0	0	0	0	0	0	0	0	0	0
			0	15-19	0	0	0	0	0	0	0	0	0	0	0	0	0.0035
			0		0	0	0	0	0	0	0	0	0	0	0	0	0.0035
				GROUP1C2	CBS information on migrants; age at arrival below 20, but after 1 jan 2006, and age below 20 at 31 dec 2017
				Age migrant in 2017	Adamaoua	Centre	Douala	Est	Extrême-Nord	Littoral	Nord	Nord Ouest	Ouest	Sud	Sud-Ouest	Yaoundé	Other/Unknown
			5	0-4		0				1		0	0		0		4
			11	5-9		2				5		1	0		2		1
			17	10-14		3				7		2	2		3		0
			37	15-19		8				11		9	1		6		2
			70		0	13	0	0	0	24	0	12	3	0	11	0	7
				GROUP1C2	Estimated prevalence of FGM at 31 dec 2017
				Age migrant in 2017	Adamaoua	Centre	Douala	Est	Extrême-Nord	Littoral	Nord	Nord Ouest	Ouest	Sud	Sud-Ouest	Yaoundé	Other/Unknown
			0.002	0-4	0	0	0	0	0	0	0	0	0	0	0	0	0.002
			0.00646049	5-9	0	0	0	0	0	0	0	0	0	0	0.00496049	0	0.0015
			0.0109422	10-14	0	0	0	0	0	0	0	0	0.00109422	0	0.00984802	0	0
			0.0251429	15-19	0	0	0	0	0	0	0	0	0.000571429	0	0.0205714	0	0.004
			0.0445456		0	0	0	0	0	0	0	0	0.00166565	0	0.0353799	0	0.0075
				GROUP1C-at risk
				GROUP1C-potentially at risk
				Age migrant in 2017	Adamaoua	Centre	Douala	Est	Extrême-Nord	Littoral	Nord	Nord Ouest	Ouest	Sud	Sud-Ouest	Yaoundé	Other/Unknown
Reduction factor	0.5		4.998	0-4	0	0	0	0	0	1	0	0	0	0	0	0	3.998
			10.9935	5-9	0	2	0	0	0	5	0	1	0	0	1.99504	0	0.9985
			17.9891	10-14	0	3	0	0	0	7	0	2	1.99891	1	2.99015	0	0
			42.9714	15-19	0	11	0	0	0	12	0	9	0.999429	1	5.97943	0	2.9925
			76.952		0	16	0	0	0	25	0	12	2.99833	2	10.9646	0	7.989
				Age migrant in 2017	Adamaoua	Centre	Douala	Est	Extrême-Nord	Littoral	Nord	Nord Ouest	Ouest	Sud	Sud-Ouest	Yaoundé	Other/Unknown
				0-4	0	0	0	0	0	0	0	0	0	0	0	0	0.047976
				5-9	0	0	0	0	0	0	0	0	0	0	0.0378027	0	0.0109835
				10-14	0	0	0	0	0	0	0	0	0.00604532	0	0.054259	0	0
				15-19	0	0	0	0	0	0	0	0	0.00299829	0	0.10763	0	0.0314213
			0.299116		0	0	0	0	0	0	0	0	0.00904361	0	0.199691	0	0.0903808
				Agegroups	Future years until 20		number of girls	person-years		Incidentieschatting per 1000 person-years				Incidentie in 2018-2022
				0-4	18		4.998	89.964						0.0147811
				5-9	13		10.9935	142.916						0.0325123
				10-14	8		17.9891	143.912						0.0532009
				15-19	3		42.9714	128.914						0.127084
								505.707		0.591481				0.227578
				GROUP2A1	CBS information on migrants; born before 1 jan 2006, and age below 20 at 31 dec 2017
			Total	Age migrant in 2017	Netherlands
			59	10-14	59
Reduction factor	0.5		83	15-19	83
			142		142
Reduction factor	0.75
				GROUP2A1	Estimated prevalence of FGM at 31 dec 2017
				Age migrant in 2017	Netherlands
			0.156287	10-14	0.156287
			0.178362	15-19	0.178362
			0.334649		0.334649
				GROUP2A2	CBS information on migrants; born after 1 jan 2006, and age below 20 at 31 dec 2017
			Total	Age migrant in 2017	Netherlands
			181	0-4	181
			199	5-9	199
			86	10-14	86
			466		466
				GROUP2A2	Estimated prevalence of FGM at 31 dec 2017
				Age migrant in 2017	Netherlands
			0.121309	0-4	0.121309
			0.431872	5-9	0.431872
			0.247021	10-14	0.247021
			0.800202		0.800202
				GROUP2A-potentially at risk
				Age migrant in 2017	Netherlands
			180.879	0-4	180.879
			198.568	5-9	198.568
			144.597	10-14	144.597
			82.8216	15-19	82.8216
			606.865		606.865
				Age migrant in 2017
				0-4	3.27025
				5-9	3.29222
				10-14	2.29586
				15-19	1.30444
			10.1628		10.1628												Total expected number FGM until the last girl reaches the age of 20 years
				Agegroups	Future years until 20		number of girls	person-years		Incidentieschatting per 1000 person-years				Incidentie in 2018-2022
				0-4	18		180.879	3255.82						1.26907
				5-9	13		198.568	2581.39						1.39318
				10-14	8		144.597	1156.77						1.01451
				15-19	3		82.8216	248.465						0.581086
								7242.44		1.40322				4.25784			Expected number FGM in the period 2018-2022 (5 years)
				GROUP2B	CBS information on migrants; born before 1 jan 2006, and age above 20 at 31 dec 2017
				Age migrant in 2017	Netherlands
			41	20–24	41
			23	25–29	23
			16	30–34	16
			6	35–39	6
			3	40–44	3
			0	45–49
			0	50+
			89
				GROUP2B	Estimated prevalence of FGM at 31 dec 2017
				Age migrant in 2017	Netherlands
			0.76875	20–24	0.76875
			0.276	25–29	0.276
			0.088	30–34	0.088
			0.036	35–39	0.036
			0.027	40–44	0.027
			0	45–49	0
			0	50+	0
			1.19575		1.19575

## Sheet: CAR_MICS_2010
	Age-specific prevalence in COO				Ombella-M'poko	Lobaye	Mambéré-Kadéi	Nana-Mambéré	Sangha-Mbaéré	Ouham-Pendé	Ouham	Kémo	Nana-Grébizi	Ouaka	Haute-Kotto	Bamingui-Bangoran	Basse-Kotto	Mbomou	Haut-Mbomou	Bangui	Other/Unknown
0-4	0.00384946	0.0158414		0-4	0.00415045	0.00186929	0.00190097	0.000522766	0.000712863	0.000522766	0.00511678	0.0096791	0.00963158	0.0115484	0.0106296	0.0121345	0.0100435	0.000744546	0.000617815	0.00234453	0.00384946
5-9	0.0577419	0.237621		5-9	0.0622567	0.0280393	0.0285145	0.0078415	0.010693	0.0078415	0.0767516	0.145187	0.144474	0.173226	0.159444	0.182018	0.150652	0.0111682	0.00926722	0.0351679	0.0577419
10-14	0.157828	0.649498		10-14	0.170168	0.0766407	0.0779397	0.0214334	0.0292274	0.0214334	0.209788	0.396843	0.394895	0.473484	0.435813	0.497515	0.411782	0.0305264	0.0253304	0.0961257	0.157828
15–19	0.179	0.736626		15–19	0.192996	0.0869218	0.0883951	0.0243086	0.0331481	0.0243086	0.23793	0.450078	0.447868	0.537	0.494276	0.564255	0.467021	0.0346214	0.0287284	0.109021	0.179
20–24	0.221	0.909465		20–24	0.23828	0.107317	0.109136	0.0300123	0.0409259	0.0300123	0.293757	0.555683	0.552955	0.663	0.610251	0.69665	0.576601	0.0427449	0.0354691	0.134601	0.221
25–29	0.245	1.00823		25–29	0.264156	0.118971	0.120988	0.0332716	0.0453704	0.0332716	0.325658	0.616029	0.613004	0.735	0.676523	0.772305	0.639218	0.0473868	0.039321	0.149218	0.245
30–34	0.255	1.04938		30–34	0.274938	0.123827	0.125926	0.0346296	0.0472222	0.0346296	0.338951	0.641173	0.638025	0.765	0.704136	0.803827	0.665309	0.049321	0.0409259	0.155309	0.255
35–39	0.284	1.16872		35–39	0.306206	0.137909	0.140247	0.0385679	0.0525926	0.0385679	0.377498	0.714091	0.710584	0.852	0.784214	0.895243	0.740971	0.05493	0.0455802	0.172971	0.284
40–44	0.299	1.23045		40–44	0.322379	0.145193	0.147654	0.0406049	0.0553704	0.0406049	0.397436	0.751807	0.748115	0.897	0.825634	0.942527	0.780107	0.0578313	0.0479877	0.182107	0.299
45–49	0.338	1.39095		45–49	0.364428	0.164132	0.166914	0.0459012	0.0625926	0.0459012	0.449276	0.849868	0.845695	1.014	0.933325	1.06547	0.88186	0.0653745	0.0542469	0.20586	0.338
50+	0.338	1.39095		50+	0.364428	0.164132	0.166914	0.0459012	0.0625926	0.0459012	0.449276	0.849868	0.845695	1.014	0.933325	1.06547	0.88186	0.0653745	0.0542469	0.20586	0.338
		1		Subnational prevalence	0.262	0.118	0.12	0.033	0.045	0.033	0.323	0.611	0.608	0.729	0.671	0.766	0.634	0.047	0.039	0.148	0.243
Overall prevalence	0.243
				GROUP 1A	CBS information on migrants; age at arrival in NL >= 20
			Total	Age migrant in 2017	Ombella-M'poko	Lobaye	Mambéré-Kadéi	Nana-Mambéré	Sangha-Mbaéré	Ouham-Pendé	Ouham	Kémo	Nana-Grébizi	Ouaka	Haute-Kotto	Bamingui-Bangoran	Basse-Kotto	Mbomou	Haut-Mbomou	Bangui	Other/Unknown
			1	20–24	0			0												1	0
			2	25–29	0			0												2	0
			2	30–34	1			0												1	0
			2	35–39	0			0												2	0
			2	40–44	0			0												2	0
			1	45–49	0			0												0	1
			7	50 +	2			1												2	2
			17	Total	3	0	0	1	0	0	0	0	0	0	0	0	0	0	0	10	3
				GROUP 1A	Linkage of DHS with CBS; estimation of number of prevalent cases among migrants
			Total		Ombella-M'poko	Lobaye	Mambéré-Kadéi	Nana-Mambéré	Sangha-Mbaéré	Ouham-Pendé	Ouham	Kémo	Nana-Grébizi	Ouaka	Haute-Kotto	Bamingui-Bangoran	Basse-Kotto	Mbomou	Haut-Mbomou	Bangui	Other/Unknown
			0.134601	20–24	0	0	0	0	0	0	0	0	0	0	0	0	0	0	0	0.134601	0
			0.298436	25–29	0	0	0	0	0	0	0	0	0	0	0	0	0	0	0	0.298436	0
			0.430247	30–34	0.274938	0	0	0	0	0	0	0	0	0	0	0	0	0	0	0.155309	0
			0.345942	35–39	0	0	0	0	0	0	0	0	0	0	0	0	0	0	0	0.345942	0
			0.364214	40–44	0	0	0	0	0	0	0	0	0	0	0	0	0	0	0	0.364214	0
			0.338	45–49	0	0	0	0	0	0	0	0	0	0	0	0	0	0	0	0	0.338
			1.86248	50 +	0.728856	0	0	0.0459012	0	0	0	0	0	0	0	0	0	0	0	0.41172	0.676
			3.77392	Total	1.00379	0	0	0.0459012	0	0	0	0	0	0	0	0	0	0	0	1.71022	1.014
				GROUP 1B1	CBS information on migrants; age at arrival below 20, but age above 20 at 31 dec 2005 (thus, age above 32 at end 2017)
			Total	Age migrant in 2017	Ombella-M'poko	Lobaye	Mambéré-Kadéi	Nana-Mambéré	Sangha-Mbaéré	Ouham-Pendé	Ouham	Kémo	Nana-Grébizi	Ouaka	Haute-Kotto	Bamingui-Bangoran	Basse-Kotto	Mbomou	Haut-Mbomou	Bangui	Other/Unknown
			2	30–34	0															2
			1	35–39	1															0
			0	40–44
			0	45–49
			1	50 +																1
			4	Total	1	0	0	0	0	0	0	0	0	0	0	0	0	0	0	3	0
				GROUP 1B1	Linkage of DHS with CBS; estimation of number of prevalent cases among mingrants at 31 dec 2017
			Total		Ombella-M'poko	Lobaye	Mambéré-Kadéi	Nana-Mambéré	Sangha-Mbaéré	Ouham-Pendé	Ouham	Kémo	Nana-Grébizi	Ouaka	Haute-Kotto	Bamingui-Bangoran	Basse-Kotto	Mbomou	Haut-Mbomou	Bangui	Other/Unknown
			0.310617	30–34	0	0	0	0	0	0	0	0	0	0	0	0	0	0	0	0.310617	0
			0.306206	35–39	0.306206	0	0	0	0	0	0	0	0	0	0	0	0	0	0	0	0
			0	40–44	0	0	0	0	0	0	0	0	0	0	0	0	0	0	0	0	0
			0	45–49	0	0	0	0	0	0	0	0	0	0	0	0	0	0	0	0	0
			0.20586	50 +	0	0	0	0	0	0	0	0	0	0	0	0	0	0	0	0.20586	0
			0.822683	Total	0.306206	0	0	0	0	0	0	0	0	0	0	0	0	0	0	0.516477	0
				GROUP 1B2	CBS information on migrants; age at arrival below 20, and age below 20 at 31 dec 2005 (but age in 2017 is between 20 - 32 yrs)
			Total	Age migrant in 2017	Ombella-M'poko	Lobaye	Mambéré-Kadéi	Nana-Mambéré	Sangha-Mbaéré	Ouham-Pendé	Ouham	Kémo	Nana-Grébizi	Ouaka	Haute-Kotto	Bamingui-Bangoran	Basse-Kotto	Mbomou	Haut-Mbomou	Bangui	Other/Unknown
			0	20-24
			3	25-29	3
			0	30-31
			3		3	0	0	0	0	0	0	0	0	0	0	0	0	0	0	0	0
				GROUP 1B2	Step 1: Linkage of DHS with CBS; estimation of number of prevalent cases among migrants at 31 dec 2005
			Total	Age migrant in 2017	Ombella-M'poko	Lobaye	Mambéré-Kadéi	Nana-Mambéré	Sangha-Mbaéré	Ouham-Pendé	Ouham	Kémo	Nana-Grébizi	Ouaka	Haute-Kotto	Bamingui-Bangoran	Basse-Kotto	Mbomou	Haut-Mbomou	Bangui	Other/Unknown
			0	20-24	0	0	0	0	0	0	0	0	0	0	0	0	0	0	0	0	0
			0.792469	25-29	0.792469	0	0	0	0	0	0	0	0	0	0	0	0	0	0	0	0
			0	30-31	0	0	0	0	0	0	0	0	0	0	0	0	0	0	0	0	0
			0.792469
Reduction factor	0.5			GROUP 1B2	Step 2: CBS information on migrants, number of persons at risk for FGM between 1-1-2006 to age 20
				Age migrant in 2017	Ombella-M'poko	Lobaye	Mambéré-Kadéi	Nana-Mambéré	Sangha-Mbaéré	Ouham-Pendé	Ouham	Kémo	Nana-Grébizi	Ouaka	Haute-Kotto	Bamingui-Bangoran	Basse-Kotto	Mbomou	Haut-Mbomou	Bangui	Other/Unknown
				20-24	0	0	0	0	0	0	0	0	0	0	0	0	0	0	0	0	0
				25-29	2.20753	0	0	0	0	0	0	0	0	0	0	0	0	0	0	0	0
				30-31	0	0	0	0	0	0	0	0	0	0	0	0	0	0	0	0	0
Notes				GROUP 1B2	Step 2: Linkage of DHS with CBS; estimation of new cases between 1-1-2006 and 31-12-2017, who contribute to the prevalence at end 2017
				Age migrant in 2017	Ombella-M'poko	Lobaye	Mambéré-Kadéi	Nana-Mambéré	Sangha-Mbaéré	Ouham-Pendé	Ouham	Kémo	Nana-Grébizi	Ouaka	Haute-Kotto	Bamingui-Bangoran	Basse-Kotto	Mbomou	Haut-Mbomou	Bangui	Other/Unknown
The first two agegroups moves 2 agegroups up with incidence			0	20-24	0	0	0	0	0	0	0	0	0	0	0	0	0	0	0	0	0
			0.075179	25-29	0.075179	0	0	0	0	0	0	0	0	0	0	0	0	0	0	0	0
this last agegroup moves one agegroup up			0	30-31	0	0	0	0	0	0	0	0	0	0	0	0	0	0	0	0	0
			0.075179
				GROUP1C1	CBS information on migrants; age at arrival below 20, but before 1 jan 2006, and age below 20 at 31 dec 2017
			Total	Age migrant in 2017	Ombella-M'poko	Lobaye	Mambéré-Kadéi	Nana-Mambéré	Sangha-Mbaéré	Ouham-Pendé	Ouham	Kémo	Nana-Grébizi	Ouaka	Haute-Kotto	Bamingui-Bangoran	Basse-Kotto	Mbomou	Haut-Mbomou	Bangui	Other/Unknown
			0	10-14
			0	15-19
			0		0	0	0	0	0	0	0	0	0	0	0	0	0	0	0	0	0
				GROUP1C1	Estimated prevalence of FGM at 31 dec 2017
				Age migrant in 2017	Ombella-M'poko	Lobaye	Mambéré-Kadéi	Nana-Mambéré	Sangha-Mbaéré	Ouham-Pendé	Ouham	Kémo	Nana-Grébizi	Ouaka	Haute-Kotto	Bamingui-Bangoran	Basse-Kotto	Mbomou	Haut-Mbomou	Bangui	Other/Unknown
			0	10-14	0	0	0	0	0	0	0	0	0	0	0	0	0	0	0	0	0
			0	15-19	0	0	0	0	0	0	0	0	0	0	0	0	0	0	0	0	0
			0		0	0	0	0	0	0	0	0	0	0	0	0	0	0	0	0	0
				GROUP1C2	CBS information on migrants; age at arrival below 20, but after 1 jan 2006, and age below 20 at 31 dec 2017
				Age migrant in 2017	Ombella-M'poko	Lobaye	Mambéré-Kadéi	Nana-Mambéré	Sangha-Mbaéré	Ouham-Pendé	Ouham	Kémo	Nana-Grébizi	Ouaka	Haute-Kotto	Bamingui-Bangoran	Basse-Kotto	Mbomou	Haut-Mbomou	Bangui	Other/Unknown
			0	0-4
			1	5-9																1
			3	10-14																3
			2	15-19																2
			6		0	0	0	0	0	0	0	0	0	0	0	0	0	0	0	6	0
				GROUP1C2	Estimated prevalence of FGM at 31 dec 2017
				Age migrant in 2017	Ombella-M'poko	Lobaye	Mambéré-Kadéi	Nana-Mambéré	Sangha-Mbaéré	Ouham-Pendé	Ouham	Kémo	Nana-Grébizi	Ouaka	Haute-Kotto	Bamingui-Bangoran	Basse-Kotto	Mbomou	Haut-Mbomou	Bangui	Other/Unknown
			0	0-4	0	0	0	0	0	0	0	0	0	0	0	0	0	0	0	0	0
			0.017584	5-9	0	0	0	0	0	0	0	0	0	0	0	0	0	0	0	0.017584	0
			0.144189	10-14	0	0	0	0	0	0	0	0	0	0	0	0	0	0	0	0.144189	0
			0.109021	15-19	0	0	0	0	0	0	0	0	0	0	0	0	0	0	0	0.109021	0
			0.270793		0	0	0	0	0	0	0	0	0	0	0	0	0	0	0	0.270793	0
				GROUP1C-at risk
				GROUP1C-potentially at risk
				Age migrant in 2017	Ombella-M'poko	Lobaye	Mambéré-Kadéi	Nana-Mambéré	Sangha-Mbaéré	Ouham-Pendé	Ouham	Kémo	Nana-Grébizi	Ouaka	Haute-Kotto	Bamingui-Bangoran	Basse-Kotto	Mbomou	Haut-Mbomou	Bangui	Other/Unknown
Reduction factor	0.5		0	0-4	0	0	0	0	0	0	0	0	0	0	0	0	0	0	0	0	0
			0.982416	5-9	0	0	0	0	0	0	0	0	0	0	0	0	0	0	0	0.982416	0
			2.85581	10-14	0	0	0	0	0	0	0	0	0	0	0	0	0	0	0	2.85581	0
			1.89098	15-19	0	0	0	0	0	0	0	0	0	0	0	0	0	0	0	1.89098	0
			5.72921		0	0	0	0	0	0	0	0	0	0	0	0	0	0	0	5.72921	0
				Age migrant in 2017	Ombella-M'poko	Lobaye	Mambéré-Kadéi	Nana-Mambéré	Sangha-Mbaéré	Ouham-Pendé	Ouham	Kémo	Nana-Grébizi	Ouaka	Haute-Kotto	Bamingui-Bangoran	Basse-Kotto	Mbomou	Haut-Mbomou	Bangui	Other/Unknown
				0-4	0	0	0	0	0	0	0	0	0	0	0	0	0	0	0	0	0
				5-9	0	0	0	0	0	0	0	0	0	0	0	0	0	0	0	0.0488422	0
				10-14	0	0	0	0	0	0	0	0	0	0	0	0	0	0	0	0.0549389	0
				15-19	0	0	0	0	0	0	0	0	0	0	0	0	0	0	0	0.0241859	0
			0.127967		0	0	0	0	0	0	0	0	0	0	0	0	0	0	0	0.127967	0
				Agegroups	Future years until 20		number of girls	person-years		Incidentieschatting per 1000 person-years				Incidentie in 2018-2022
				0-4	18		0	0						0
				5-9	13		0.982416	12.7714						0.0152233
				10-14	8		2.85581	22.8465						0.0442531
				15-19	3		1.89098	5.67294						0.0293023
								41.2908		3.09916				0.0887787
				GROUP2A1	CBS information on migrants; born before 1 jan 2006, and age below 20 at 31 dec 2017
			Total	Age migrant in 2017	Netherlands
			1	10-14	1
Reduction factor	0.5		2	15-19	2
			3		3
Reduction factor	0.75
				GROUP2A1	Estimated prevalence of FGM at 31 dec 2017
				Age migrant in 2017	Netherlands
			0.117409	10-14	0.117409
			0.207871	15-19	0.207871
			0.32528		0.32528
				GROUP2A2	CBS information on migrants; born after 1 jan 2006, and age below 20 at 31 dec 2017
			Total	Age migrant in 2017	Netherlands
			2	0-4	2
			2	5-9	2
			1	10-14	1
			5		5
				GROUP2A2	Estimated prevalence of FGM at 31 dec 2017
				Age migrant in 2017	Netherlands
			0.00577419	0-4	0.00577419
			0.0866129	5-9	0.0866129
			0.118371	10-14	0.118371
			0.210758		0.210758
				GROUP2A-potentially at risk
				Age migrant in 2017	Netherlands
			1.99423	0-4	1.99423
			1.91339	5-9	1.91339
			1.76422	10-14	1.76422
			1.79213	15-19	1.79213
			7.46396		7.46396
				Age migrant in 2017
				0-4	0.324785
				5-9	0.234282
				10-14	0.0835871
				15-19	0.0564521
			0.699106		0.699106												Total expected number FGM until the last girl reaches the age of 20 years
				Agegroups	Future years until 20		number of girls	person-years		Incidentieschatting per 1000 person-years				Incidentie in 2018-2022
				0-4	18		1.99423	35.8961						0.0868535
				5-9	13		1.91339	24.874						0.0833327
				10-14	8		1.76422	14.1138						0.0768362
				15-19	3		1.79213	5.37639						0.0780516
								80.2602		8.71049				0.325074			Expected number FGM in the period 2018-2022 (5 years)
				GROUP2B	CBS information on migrants; born before 1 jan 2006, and age above 20 at 31 dec 2017
				Age migrant in 2017	Netherlands
			1	20–24	1
			1	25–29	1
			0	30–34
			0	35–39
			0	40–44
			0	45–49
			0	50+
			2
				GROUP2B	Estimated prevalence of FGM at 31 dec 2017
				Age migrant in 2017	Netherlands
			0.16575	20–24	0.16575
			0.18375	25–29	0.18375
			0	30–34	0
			0	35–39	0
			0	40–44	0
			0	45–49	0
			0	50+	0
			0.3495		0.3495

## Sheet: CHAD_DHS_20142015
	Age-specific prevalence in COO				N’Djaména	BET	Kanem	LAC	Batha	Guéra	Salamat	Ouaddaï	Wadi Fira	Hadjer Lamis	Chari Baguirmi	Mayo Kebbi Est	Mayo Kebbi Ouest	Logone Occidental	Logone Oriental	Tandjilé	Mandoul	Moyen Chari	Sila	Barh El Gazal	Borkou, Tibesti	Other/unknown
0-4	0.026	0.0677083		0-4	0.0254583	0.00121875	0.000473958	0.000473958	0.0537604	0.0609375	0.0650677	0.0555208	0.0350729	0.0311458	0.0285729	0.0040625	0.00182812	0.0040625	0.0165885	0.00941146	0.0561302	0.036224	0.0631042	0.00372396	0.00121875	0.026
5-9	0.183	0.476562		5-9	0.179187	0.00857812	0.00333594	0.00333594	0.378391	0.428906	0.457977	0.390781	0.246859	0.219219	0.201109	0.0285937	0.0128672	0.0285937	0.116758	0.0662422	0.39507	0.254961	0.444156	0.0262109	0.00857812	0.183
10-14	0.307	0.799479		10-14	0.300604	0.0143906	0.00559635	0.00559635	0.634786	0.719531	0.768299	0.655573	0.41413	0.36776	0.33738	0.0479687	0.0215859	0.0479687	0.195872	0.111128	0.662768	0.427721	0.745115	0.0439714	0.0143906	0.307
15–19	0.318	0.828125		15–19	0.311375	0.0149062	0.00579687	0.00579687	0.657531	0.745313	0.795828	0.679063	0.428969	0.380938	0.349469	0.0496875	0.0223594	0.0496875	0.202891	0.115109	0.686516	0.443047	0.771813	0.0455469	0.0149062	0.318
20–24	0.381	0.992188		20–24	0.373063	0.0178594	0.00694531	0.00694531	0.787797	0.892969	0.953492	0.813594	0.513953	0.456406	0.418703	0.0595313	0.0267891	0.0595313	0.243086	0.137914	0.822523	0.53082	0.924719	0.0545703	0.0178594	0.381
25–29	0.415	1.08073		25–29	0.406354	0.0194531	0.0075651	0.0075651	0.858099	0.972656	1.03858	0.886198	0.559818	0.497135	0.456068	0.0648437	0.0291797	0.0648437	0.264779	0.150221	0.895924	0.57819	1.00724	0.0594401	0.0194531	0.415
30–34	0.407	1.0599		30–34	0.398521	0.0190781	0.00741927	0.00741927	0.841557	0.953906	1.01856	0.869115	0.549026	0.487552	0.447276	0.0635938	0.0286172	0.0635938	0.259674	0.147326	0.878654	0.567044	0.987823	0.0582943	0.0190781	0.407
35–39	0.404	1.05208		35–39	0.395583	0.0189375	0.00736458	0.00736458	0.835354	0.946875	1.01105	0.862708	0.544979	0.483958	0.443979	0.063125	0.0284062	0.063125	0.25776	0.14624	0.872177	0.562865	0.980542	0.0578646	0.0189375	0.404
40–44	0.422	1.09896		40–44	0.413208	0.0197813	0.00769271	0.00769271	0.872573	0.989063	1.0561	0.901146	0.56926	0.505521	0.46376	0.0659375	0.0296719	0.0659375	0.269245	0.152755	0.911036	0.587943	1.02423	0.0604427	0.0197813	0.422
45–49	0.394	1.02604		45–49	0.385792	0.0184687	0.00718229	0.00718229	0.814677	0.923437	0.986026	0.841354	0.53149	0.471979	0.43299	0.0615625	0.0277031	0.0615625	0.25138	0.14262	0.850589	0.548932	0.956271	0.0564323	0.0184687	0.394
50+	0.394	1.02604		50+	0.385792	0.0184687	0.00718229	0.00718229	0.814677	0.923437	0.986026	0.841354	0.53149	0.471979	0.43299	0.0615625	0.0277031	0.0615625	0.25138	0.14262	0.850589	0.548932	0.956271	0.0564323	0.0184687	0.394
				Subnational prevalence	0.376	0.018	0.007	0.007	0.794	0.9	0.961	0.82	0.518	0.46	0.422	0.06	0.027	0.06	0.245	0.139	0.829	0.535	0.932	0.055	0.018	0.384
Overall prevalence	0.384	1
				GROUP 1A	CBS information on migrants; age at arrival in NL >= 20
			Total	Age migrant in 2017	N’Djaména	BET	Kanem	LAC	Batha	Guéra	Salamat	Ouaddaï	Wadi Fira	Hadjer Lamis	Chari Baguirmi	Mayo Kebbi Est	Mayo Kebbi Ouest	Logone Occidental	Logone Oriental	Tandjilé	Mandoul	Moyen Chari	Sila	Barh El Gazal	Borkou, Tibesti	Other/unknown
			0	20–24
			4	25–29	3							0						0				0				1
			0	30–34	0							0						0				0				0
			4	35–39	2							0						1				0				1
	1		4	40–44	3							0						0				0				1
			1	45–49	0							1						0				0				0
			3	50 +	0							0						0				1				2
			16	Total	8	0	0	0	0	0	0	1	0	0	0	0	0	1	0	0	0	1	0	0	0	5
				GROUP 1A	Linkage of DHS with CBS; estimation of number of prevalent cases among migrants
			Total		N’Djaména	BET	Kanem	LAC	Batha	Guéra	Salamat	Ouaddaï	Wadi Fira	Hadjer Lamis	Chari Baguirmi	Mayo Kebbi Est	Mayo Kebbi Ouest	Logone Occidental	Logone Oriental	Tandjilé	Mandoul	Moyen Chari	Sila	Barh El Gazal	Borkou, Tibesti	Other/unknown
			0	20–24	0	0	0	0	0	0	0	0	0	0	0	0	0	0	0	0	0	0	0	0	0	0
			1.21906	25–29	1.21906	0	0	0	0	0	0	0	0	0	0	0	0	0	0	0	0	0	0	0	0	0.415
			0	30–34	0	0	0	0	0	0	0	0	0	0	0	0	0	0	0	0	0	0	0	0	0	0
			0.791167	35–39	0.791167	0	0	0	0	0	0	0	0	0	0	0	0	0.063125	0	0	0	0	0	0	0	0.404
			1.23963	40–44	1.23963	0	0	0	0	0	0	0	0	0	0	0	0	0	0	0	0	0	0	0	0	0.422
			0.841354	45–49	0	0	0	0	0	0	0	0.841354	0	0	0	0	0	0	0	0	0	0	0	0	0	0
			0	50 +	0	0	0	0	0	0	0	0	0	0	0	0	0	0	0	0	0	0.548932	0	0	0	0.788
			4.09121	Total	3.24985	0	0	0	0	0	0	0.841354	0	0	0	0	0	0.063125	0	0	0	0.548932	0	0	0	2.029
				GROUP 1B1	CBS information on migrants; age at arrival below 20, but age above 20 at 31 dec 2005 (thus, age above 32 at end 2017)
			Total	Age migrant in 2017	N’Djaména	BET	Kanem	LAC	Batha	Guéra	Salamat	Ouaddaï	Wadi Fira	Hadjer Lamis	Chari Baguirmi	Mayo Kebbi Est	Mayo Kebbi Ouest	Logone Occidental	Logone Oriental	Tandjilé	Mandoul	Moyen Chari	Sila	Barh El Gazal	Borkou, Tibesti	Other/unknown
			0	30–34
			0	35–39
			1	40–44	1													0								0
			2	45–49	0													1								1
			1	50 +	0													0								1
			4	Total	1	0	0	0	0	0	0	0	0	0	0	0	0	1	0	0	0	0	0	0	0	2
				GROUP 1B1	Linkage of DHS with CBS; estimation of number of prevalent cases among mingrants at 31 dec 2017
			Total		N’Djaména	BET	Kanem	LAC	Batha	Guéra	Salamat	Ouaddaï	Wadi Fira	Hadjer Lamis	Chari Baguirmi	Mayo Kebbi Est	Mayo Kebbi Ouest	Logone Occidental	Logone Oriental	Tandjilé	Mandoul	Moyen Chari	Sila	Barh El Gazal	Borkou, Tibesti	Other/unknown
			0	30–34	0	0	0	0	0	0	0	0	0	0	0	0	0	0	0	0	0	0	0	0	0	0
			0	35–39	0	0	0	0	0	0	0	0	0	0	0	0	0	0	0	0	0	0	0	0	0	0
			0.413208	40–44	0.413208	0	0	0	0	0	0	0	0	0	0	0	0	0	0	0	0	0	0	0	0	0
			0.455562	45–49	0	0	0	0	0	0	0	0	0	0	0	0	0	0.0615625	0	0	0	0	0	0	0	0.394
			0.394	50 +	0	0	0	0	0	0	0	0	0	0	0	0	0	0	0	0	0	0	0	0	0	0.394
			1.26277	Total	0.413208	0	0	0	0	0	0	0	0	0	0	0	0	0.0615625	0	0	0	0	0	0	0	0.788
				GROUP 1B2	CBS information on migrants; age at arrival below 20, and age below 20 at 31 dec 2005 (but age in 2017 is between 20 - 32 yrs)
			Total	Age migrant in 2017	N’Djaména	BET	Kanem	LAC	Batha	Guéra	Salamat	Ouaddaï	Wadi Fira	Hadjer Lamis	Chari Baguirmi	Mayo Kebbi Est	Mayo Kebbi Ouest	Logone Occidental	Logone Oriental	Tandjilé	Mandoul	Moyen Chari	Sila	Barh El Gazal	Borkou, Tibesti	Other/unknown
			2	20-24	0				1			0														1
			3	25-29	1				0			1														1
			0	30-31
			5		1	0	0	0	1	0	0	1	0	0	0	0	0	0	0	0	0	0	0	0	0	2
				GROUP 1B2	Step 1: Linkage of DHS with CBS; estimation of number of prevalent cases among migrants at 31 dec 2005
			Total	Age migrant in 2017	N’Djaména	BET	Kanem	LAC	Batha	Guéra	Salamat	Ouaddaï	Wadi Fira	Hadjer Lamis	Chari Baguirmi	Mayo Kebbi Est	Mayo Kebbi Ouest	Logone Occidental	Logone Oriental	Tandjilé	Mandoul	Moyen Chari	Sila	Barh El Gazal	Borkou, Tibesti	Other/unknown
			1.1688	20-24	0	0	0	0	0.787797	0	0	0	0	0	0	0	0	0	0	0	0	0	0	0	0	0.381
			1.70755	25-29	0.406354	0	0	0	0	0	0	0.886198	0	0	0	0	0	0	0	0	0	0	0	0	0	0.415
			0	30-31	0	0	0	0	0	0	0	0	0	0	0	0	0	0	0	0	0	0	0	0	0	0
			2.87635
Reduction factor	0.5			GROUP 1B2	Step 2: CBS information on migrants, number of persons at risk for FGM between 1-1-2006 to age 20
				Age migrant in 2017	N’Djaména	BET	Kanem	LAC	Batha	Guéra	Salamat	Ouaddaï	Wadi Fira	Hadjer Lamis	Chari Baguirmi	Mayo Kebbi Est	Mayo Kebbi Ouest	Logone Occidental	Logone Oriental	Tandjilé	Mandoul	Moyen Chari	Sila	Barh El Gazal	Borkou, Tibesti	Other/unknown
				20-24	0	0	0	0	0.212203	0	0	0	0	0	0	0	0	0	0	0	0	0	0	0	0	0.619
				25-29	0.593646	0	0	0	0	0	0	0.113802	0	0	0	0	0	0	0	0	0	0	0	0	0	0.585
				30-31	0	0	0	0	0	0	0	0	0	0	0	0	0	0	0	0	0	0	0	0	0	0
Notes				GROUP 1B2	Step 2: Linkage of DHS with CBS; estimation of new cases between 1-1-2006 and 31-12-2017, who contribute to the prevalence at end 2017
				Age migrant in 2017	N’Djaména	BET	Kanem	LAC	Batha	Guéra	Salamat	Ouaddaï	Wadi Fira	Hadjer Lamis	Chari Baguirmi	Mayo Kebbi Est	Mayo Kebbi Ouest	Logone Occidental	Logone Oriental	Tandjilé	Mandoul	Moyen Chari	Sila	Barh El Gazal	Borkou, Tibesti	Other/unknown
The first two agegroups moves 2 agegroups up with incidence			0.0434386	20-24	0	0	0	0	0.0434386	0	0	0	0	0	0	0	0	0	0	0	0	0	0	0	0	0.061281
			0.0304988	25-29	0.0215073	0	0	0	0	0	0	0.00899155	0	0	0	0	0	0	0	0	0	0	0	0	0	0.021645
this last agegroup moves one agegroup up			0	30-31	0	0	0	0	0	0	0	0	0	0	0	0	0	0	0	0	0	0	0	0	0	0
			0.0739375
				GROUP1C1	CBS information on migrants; age at arrival below 20, but before 1 jan 2006, and age below 20 at 31 dec 2017
			Total	Age migrant in 2017	N’Djaména	BET	Kanem	LAC	Batha	Guéra	Salamat	Ouaddaï	Wadi Fira	Hadjer Lamis	Chari Baguirmi	Mayo Kebbi Est	Mayo Kebbi Ouest	Logone Occidental	Logone Oriental	Tandjilé	Mandoul	Moyen Chari	Sila	Barh El Gazal	Borkou, Tibesti	Other/unknown
			0	10-14
			0	15-19
			0		0	0	0	0	0	0	0	0	0	0	0	0	0	0	0	0	0	0	0	0	0	0
				GROUP1C1	Estimated prevalence of FGM at 31 dec 2017
				Age migrant in 2017	N’Djaména	BET	Kanem	LAC	Batha	Guéra	Salamat	Ouaddaï	Wadi Fira	Hadjer Lamis	Chari Baguirmi	Mayo Kebbi Est	Mayo Kebbi Ouest	Logone Occidental	Logone Oriental	Tandjilé	Mandoul	Moyen Chari	Sila	Barh El Gazal	Borkou, Tibesti	Other/unknown
			0	10-14	0	0	0	0	0	0	0	0	0	0	0	0	0	0	0	0	0	0	0	0	0	0
			0	15-19	0	0	0	0	0	0	0	0	0	0	0	0	0	0	0	0	0	0	0	0	0	0
			0		0	0	0	0	0	0	0	0	0	0	0	0	0	0	0	0	0	0	0	0	0	0
				GROUP1C2	CBS information on migrants; age at arrival below 20, but after 1 jan 2006, and age below 20 at 31 dec 2017
				Age migrant in 2017	N’Djaména	BET	Kanem	LAC	Batha	Guéra	Salamat	Ouaddaï	Wadi Fira	Hadjer Lamis	Chari Baguirmi	Mayo Kebbi Est	Mayo Kebbi Ouest	Logone Occidental	Logone Oriental	Tandjilé	Mandoul	Moyen Chari	Sila	Barh El Gazal	Borkou, Tibesti	Other/unknown
			0	0-4
			1	5-9								1
			0	10-14
			1	15-19	1
			2		1	0	0	0	0	0	0	1	0	0	0	0	0	0	0	0	0	0	0	0	0	0
				GROUP1C2	Estimated prevalence of FGM at 31 dec 2017
				Age migrant in 2017	N’Djaména	BET	Kanem	LAC	Batha	Guéra	Salamat	Ouaddaï	Wadi Fira	Hadjer Lamis	Chari Baguirmi	Mayo Kebbi Est	Mayo Kebbi Ouest	Logone Occidental	Logone Oriental	Tandjilé	Mandoul	Moyen Chari	Sila	Barh El Gazal	Borkou, Tibesti	Other/unknown
			0	0-4	0	0	0	0	0	0	0	0	0	0	0	0	0	0	0	0	0	0	0	0	0	0
			0.195391	5-9	0	0	0	0	0	0	0	0.195391	0	0	0	0	0	0	0	0	0	0	0	0	0	0
			0	10-14	0	0	0	0	0	0	0	0	0	0	0	0	0	0	0	0	0	0	0	0	0	0
			0.155688	15-19	0.155688	0	0	0	0	0	0	0	0	0	0	0	0	0	0	0	0	0	0	0	0	0
			0.351078		0.155688	0	0	0	0	0	0	0.195391	0	0	0	0	0	0	0	0	0	0	0	0	0	0
				GROUP1C-at risk
				GROUP1C-potentially at risk
				Age migrant in 2017	N’Djaména	BET	Kanem	LAC	Batha	Guéra	Salamat	Ouaddaï	Wadi Fira	Hadjer Lamis	Chari Baguirmi	Mayo Kebbi Est	Mayo Kebbi Ouest	Logone Occidental	Logone Oriental	Tandjilé	Mandoul	Moyen Chari	Sila	Barh El Gazal	Borkou, Tibesti	Other/unknown
Reduction factor	0.5		0	0-4	0	0	0	0	0	0	0	0	0	0	0	0	0	0	0	0	0	0	0	0	0	0
			0.804609	5-9	0	0	0	0	0	0	0	0.804609	0	0	0	0	0	0	0	0	0	0	0	0	0	0
			0	10-14	0	0	0	0	0	0	0	0	0	0	0	0	0	0	0	0	0	0	0	0	0	0
			0.844313	15-19	0.844313	0	0	0	0	0	0	0	0	0	0	0	0	0	0	0	0	0	0	0	0	0
			1.64892		0.844313	0	0	0	0	0	0	0.804609	0	0	0	0	0	0	0	0	0	0	0	0	0	0
				Age migrant in 2017	N’Djaména	BET	Kanem	LAC	Batha	Guéra	Salamat	Ouaddaï	Wadi Fira	Hadjer Lamis	Chari Baguirmi	Mayo Kebbi Est	Mayo Kebbi Ouest	Logone Occidental	Logone Oriental	Tandjilé	Mandoul	Moyen Chari	Sila	Barh El Gazal	Borkou, Tibesti	Other/unknown
				0-4	0	0	0	0	0	0	0	0	0	0	0	0	0	0	0	0	0	0	0	0	0	0
				5-9	0	0	0	0	0	0	0	0.170099	0	0	0	0	0	0	0	0	0	0	0	0	0	0
				10-14	0	0	0	0	0	0	0	0	0	0	0	0	0	0	0	0	0	0	0	0	0	0
				15-19	0.0260418	0	0	0	0	0	0	0	0	0	0	0	0	0	0	0	0	0	0	0	0	0
			0.196141		0.0260418	0	0	0	0	0	0	0.170099	0	0	0	0	0	0	0	0	0	0	0	0	0	0	Total expected number FGM until the last girl reaches the age of 20 years
				Agegroups	Future years until 20		number of girls	person-years		Incidentieschatting per 1000 person-years				Incidentie in 2018-2022
				0-4	18		0	0						0
				5-9	13		0.804609	10.4599						0.0607322
				10-14	8		0	0						0
				15-19	3		0.844313	2.53294						0.063729
								12.9929		15.0961				0.124461													Expected number FGM in the period 2018-2022 (5 years)
				GROUP2A1	CBS information on migrants; born before 1 jan 2006, and age below 20 at 31 dec 2017
			Total	Age migrant in 2017	Netherlands
			3	10-14	3
Reduction factor	0.5		1	15-19	1
			4		4
Reduction factor	0.75
				GROUP2A1	Estimated prevalence of FGM at 31 dec 2017
				Age migrant in 2017	Netherlands
			0.67125	10-14	0.67125
			0.1845	15-19	0.1845
			0.85575		0.85575
				GROUP2A2	CBS information on migrants; born after 1 jan 2006, and age below 20 at 31 dec 2017
			Total	Age migrant in 2017	Netherlands
			7	0-4	7
			6	5-9	6
			3	10-14	3
			16		16
				GROUP2A2	Estimated prevalence of FGM at 31 dec 2017
				Age migrant in 2017	Netherlands
			0.1365	0-4	0.1365
			0.8235	5-9	0.8235
			0.69075	10-14	0.69075
			1.65075		1.65075
				GROUP2A-potentially at risk
				Age migrant in 2017	Netherlands
			6.8635	0-4	6.8635
			5.1765	5-9	5.1765
			4.638	10-14	4.638
			0.8155	15-19	0.8155
			17.4935		17.4935
				Age migrant in 2017
				0-4	1.82741
				5-9	0.76871
				10-14	0.257409
				15-19	0.0385324
			2.89206		2.89206												Total expected number FGM until the last girl reaches the age of 20 years
				Agegroups	Future years until 20		number of girls	person-years		Incidentieschatting per 1000 person-years				Incidentie in 2018-2022
				0-4	18		6.8635	123.543						0.430787
				5-9	13		5.1765	67.2945						0.324903
				10-14	8		4.638	37.104						0.291104
				15-19	3		0.8155	2.4465						0.0511848
								230.388		12.553				1.09798			Expected number FGM in the period 2018-2022 (5 years)
				GROUP2B	CBS information on migrants; born before 1 jan 2006, and age above 20 at 31 dec 2017
				Age migrant in 2017	Netherlands
			6	20–24	6
			3	25–29	3
			1	30–34	1
			3	35–39	3
			1	40–44	1
			2	45–49	2
			3	50+	3
			19
				GROUP2B	Estimated prevalence of FGM at 31 dec 2017
				Age migrant in 2017	Netherlands
			1.7145	20–24	1.7145
			0.93375	25–29	0.93375
			0.2035	30–34	0.2035
			0.606	35–39	0.606
			0.211	40–44	0.211
			0.394	45–49	0.394
			0.591	50+	0.591
			4.65375		4.65375

## Sheet: CotedIvoire_DHS_20112012
	Age-specific prevalence in COO				Centre	Centre Est	Centre Nord	Centre Ouest	Nord	Nord Est	Nord Ouest	Other/Unknown	Ouest	Sud	Sud Ouest	Ville Abidjan
0-4	0.169328	0.443267		0-4	0.0540785	0.0687063	0.226509	0.171101	0.326688	0.0882101	0.352397	0.169328	0.253105	0.101508	0.144505	0.160197
5-9	0.228977	0.599417		5-9	0.0731289	0.0929097	0.306302	0.231375	0.441771	0.119284	0.476537	0.228977	0.342267	0.137267	0.19541	0.216629
10-14	0.288627	0.755568		10-14	0.0921793	0.117113	0.386095	0.291649	0.556854	0.150358	0.600677	0.288627	0.431429	0.173025	0.246315	0.273062
15–19	0.313	0.819372		15–19	0.0999634	0.127003	0.418699	0.316277	0.603877	0.163055	0.651401	0.313	0.467861	0.187636	0.267115	0.296121
20–24	0.351	0.918848		20–24	0.112099	0.142421	0.469531	0.354675	0.677191	0.182851	0.730484	0.351	0.524662	0.210416	0.299545	0.332072
25–29	0.368	0.963351		25–29	0.117529	0.149319	0.492272	0.371853	0.70999	0.191707	0.765864	0.368	0.550073	0.220607	0.314052	0.348155
30–34	0.403	1.05497		30–34	0.128707	0.163521	0.539092	0.40722	0.777516	0.20994	0.838704	0.403	0.60239	0.241589	0.343921	0.381268
35–39	0.454	1.18848		35–39	0.144995	0.184215	0.607314	0.458754	0.875911	0.236508	0.944843	0.454	0.678623	0.272162	0.387445	0.429517
40–44	0.446	1.16754		40–44	0.14244	0.180969	0.596613	0.45067	0.860476	0.23234	0.928194	0.446	0.666665	0.267366	0.380618	0.421949
45–49	0.469	1.22775		45–49	0.149785	0.190301	0.62738	0.473911	0.904851	0.244322	0.97606	0.469	0.701045	0.281154	0.400246	0.443708
50+	0.469	1.22775		50+	0.149785	0.190301	0.62738	0.473911	0.904851	0.244322	0.97606	0.469	0.701045	0.281154	0.400246	0.443708
				Subnational prevalence	0.122	0.155	0.511	0.386	0.737	0.199	0.795	0.382	0.571	0.229	0.326	0.3614
Overall prevalence	0.382	1
				GROUP 1A	CBS information on migrants; age at arrival in NL >= 20
			Total	Age migrant in 2017	Centre	Centre Est	Centre Nord	Centre Ouest	Nord	Nord Est	Nord Ouest	Other/Unknown	Ouest	Sud	Sud Ouest	Ville Abidjan
			12	20–24	0	0	0		1	0	0	0		3	2	6
			26	25–29	2	0	0		0	0	1	12		1	3	7
			76	30–34	4	0	6		1	0	3	8		14	16	24
			71	35–39	4	3	3		1	3	0	10		14	17	16
			55	40–44	0	3	2		1	1	1	2		11	9	25
			39	45–49	2	0	7		0	1	0	1		6	7	15
			43	50 +	1	4	3		2	1	0	1		13	3	15
			322	Total	13	10	21	0	6	6	5	34	0	62	57	108
				GROUP 1A	Linkage of DHS with CBS; estimation of number of prevalent cases among migrants
			Total		Centre	Centre Est	Centre Nord	Centre Ouest	Nord	Nord Est	Nord Ouest	Other/Unknown	Ouest	Sud	Sud Ouest	Ville Abidjan
			3.89996	20–24	0	0	0	0	0.677191	0	0	0	0	0.631249	0.599089	1.99243
			9.01677	25–29	0.235058	0	0	0	0	0	0.765864	4.416	0	0.220607	0.942157	2.43708
			28.3024	30–34	0.514827	0	3.23455	0	0.777516	0	2.51611	3.224	0	3.38225	5.50274	9.15042
			26.3491	35–39	0.579979	0.552644	1.82194	0	0.875911	0.709524	0	4.54	0	3.81027	6.58657	6.87228
			21.5645	40–44	0	0.542906	1.19323	0	0.860476	0.23234	0.928194	0.892	0	2.94103	3.42556	10.5487
			16.5488	45–49	0.299571	0	4.39166	0	0	0.244322	0	0.469	0	1.68693	2.80172	6.65563
			16.8275	50 +	0.149785	0.761204	1.88214	0	1.8097	0.244322	0	0.469	0	3.65501	1.20074	6.65563
			122.509	Total	1.77922	1.85675	12.5235	0	5.0008	1.43051	4.21017	14.01	0	16.3273	21.0586	44.3122
				GROUP 1B1	CBS information on migrants; age at arrival below 20, but age above 20 at 31 dec 2005 (thus, age above 32 at end 2017)
			Total	Age migrant in 2017	Centre	Centre Est	Centre Nord	Centre Ouest	Nord	Nord Est	Nord Ouest	Other/Unknown	Ouest	Sud	Sud Ouest	Ville Abidjan
			13	30–34	1		2		1	1		1		2	3	2
			6	35–39	0		0		1	0		0		1	1	3
			9	40–44	0		3		0	0		0		0	2	4
			2	45–49	0		0		0	1		0		0	0	1
			7	50 +	0		0		1	0		1		0	0	5
			37	Total	1	0	5	0	3	2	0	2	0	3	6	15
				GROUP 1B1	Linkage of DHS with CBS; estimation of number of prevalent cases among mingrants at 31 dec 2017
			Total		Centre	Centre Est	Centre Nord	Centre Ouest	Nord	Nord Est	Nord Ouest	Other/Unknown	Ouest	Sud	Sud Ouest	Ville Abidjan
			4.87482	30–34	0.128707	0	1.07818	0	0.777516	0.20994	0	0.403	0	0.483178	1.03176	0.762535
			2.82407	35–39	0	0	0	0	0.875911	0	0	0	0	0.272162	0.387445	1.28855
			4.23887	40–44	0	0	1.78984	0	0	0	0	0	0	0	0.761236	1.68779
			0.68803	45–49	0	0	0	0	0	0.244322	0	0	0	0	0	0.443708
			3.59239	50 +	0	0	0	0	0.904851	0	0	0.469	0	0	0	2.21854
			16.2182	Total	0.128707	0	2.86802	0	2.55828	0.454262	0	0.872	0	0.75534	2.18045	6.40113
				GROUP 1B2	CBS information on migrants; age at arrival below 20, and age below 20 at 31 dec 2005 (but age in 2017 is between 20 - 32 yrs)
			Total	Age migrant in 2017	Centre	Centre Est	Centre Nord	Centre Ouest	Nord	Nord Est	Nord Ouest	Other/Unknown	Ouest	Sud	Sud Ouest	Ville Abidjan
			42	20-24	1	1	1			0		2		11	7	19
			37	25-29	1	2	1			2		1		8	8	14
			11	30-31	0	0	1			0		0		1	1	8
			90		2	3	3	0	0	2	0	3	0	20	16	41
				GROUP 1B2	Step 1: Linkage of DHS with CBS; estimation of number of prevalent cases among migrants at 31 dec 2005
			Total	Age migrant in 2017	Centre	Centre Est	Centre Nord	Centre Ouest	Nord	Nord Est	Nord Ouest	Other/Unknown	Ouest	Sud	Sud Ouest	Ville Abidjan
			12.1468	20-24	0.112099	0.142421	0.469531	0	0	0	0	0.702	0	2.31458	2.09681	6.30936
			10.8113	25-29	0.117529	0.298639	0.492272	0	0	0.383414	0	0.368	0	1.76486	2.51242	4.87417
			4.17474	30-31	0	0	0.539092	0	0	0	0	0	0	0.241589	0.343921	3.05014
			27.1328
Reduction factor	0.5			GROUP 1B2	Step 2: CBS information on migrants, number of persons at risk for FGM between 1-1-2006 to age 20
				Age migrant in 2017	Centre	Centre Est	Centre Nord	Centre Ouest	Nord	Nord Est	Nord Ouest	Other/Unknown	Ouest	Sud	Sud Ouest	Ville Abidjan
				20-24	0.887901	0.857579	0.530469	0	0	0	0	1.298	0	8.68542	4.90319	12.6906
				25-29	0.882471	1.70136	0.507728	0	0	1.61659	0	0.632	0	6.23514	5.48758	9.12583
				30-31	0	0	0.460908	0	0	0	0	0	0	0.758411	0.656079	4.94986
Notes				GROUP 1B2	Step 2: Linkage of DHS with CBS; estimation of new cases between 1-1-2006 and 31-12-2017, who contribute to the prevalence at end 2017
				Age migrant in 2017	Centre	Centre Est	Centre Nord	Centre Ouest	Nord	Nord Est	Nord Ouest	Other/Unknown	Ouest	Sud	Sud Ouest	Ville Abidjan
The first two agegroups moves 2 agegroups up with incidence			0.733981	20-24	0.017301	0.0212301	0.043294	0	0	0	0	0.0791926	0	0.317668	0.255295	0.732518
			0.360093	25-29	0.00878948	0.0215294	0.0211814	0	0	0.0262636	0	0.0197099	0	0.116569	0.14605	0.269255
this last agegroup moves one agegroup up			0.030991	30-31	0	0	0.0117146	0	0	0	0	0	0	0.00863834	0.0106381	0.0889757
			1.12506
				GROUP1C1	CBS information on migrants; age at arrival below 20, but before 1 jan 2006, and age below 20 at 31 dec 2017
			Total	Age migrant in 2017	Centre	Centre Est	Centre Nord	Centre Ouest	Nord	Nord Est	Nord Ouest	Other/Unknown	Ouest	Sud	Sud Ouest	Ville Abidjan
			0	10-14
			4	15-19										1		3
			4		0	0	0	0	0	0	0	0	0	1	0	3
				GROUP1C1	Estimated prevalence of FGM at 31 dec 2017
				Age migrant in 2017	Centre	Centre Est	Centre Nord	Centre Ouest	Nord	Nord Est	Nord Ouest	Other/Unknown	Ouest	Sud	Sud Ouest	Ville Abidjan
			0	10-14	0	0	0	0	0	0	0	0	0	0	0	0
			0.162451	15-19	0	0	0	0	0	0	0	0	0	0.162451	0	0.769126
			0.162451		0	0	0	0	0	0	0	0	0	0.162451	0	0.769126
				GROUP1C2	CBS information on migrants; age at arrival below 20, but after 1 jan 2006, and age below 20 at 31 dec 2017
				Age migrant in 2017	Centre	Centre Est	Centre Nord	Centre Ouest	Nord	Nord Est	Nord Ouest	Other/Unknown	Ouest	Sud	Sud Ouest	Ville Abidjan
			6	0-4	0	0	0	0				4		0	0	2
			12	5-9	0	0	0	0				2		5	2	3
			26	10-14	0	0	0	0				3		5	6	12
			33	15-19	1	1	1	1				2		9	4	14
			77		1	1	1	1	0	0	0	11	0	19	12	31
				GROUP1C2	Estimated prevalence of FGM at 31 dec 2017
				Age migrant in 2017	Centre	Centre Est	Centre Nord	Centre Ouest	Nord	Nord Est	Nord Ouest	Other/Unknown	Ouest	Sud	Sud Ouest	Ville Abidjan
			0.498852	0-4	0	0	0	0	0	0	0	0.338656	0	0	0	0.160197
			1.0925	5-9	0	0	0	0	0	0	0	0.228977	0	0.343166	0.19541	0.324944
			3.24282	10-14	0	0	0	0	0	0	0	0.432941	0	0.432563	0.738946	1.63837
			4.24541	15-19	0.0499817	0.0635013	0.209349	0.158139	0	0	0	0.313	0	0.844363	0.53423	2.07285
			9.07958		0.0499817	0.0635013	0.209349	0.158139	0	0	0	1.31357	0	1.62009	1.46859	4.19636
				GROUP1C-at risk
				GROUP1C-potentially at risk
				Age migrant in 2017	Centre	Centre Est	Centre Nord	Centre Ouest	Nord	Nord Est	Nord Ouest	Other/Unknown	Ouest	Sud	Sud Ouest	Ville Abidjan
Reduction factor	0.5		5.50115	0-4	0	0	0	0	0	0	0	3.66134	0	0	0	1.8398
			10.9075	5-9	0	0	0	0	0	0	0	1.77102	0	4.65683	1.80459	2.67506
			22.7572	10-14	0	0	0	0	0	0	0	2.56706	0	4.56744	5.26105	10.3616
			31.823	15-19	0.950018	0.936499	0.790651	0.841861	0	0	0	1.687	0	8.99319	3.46577	14.158
			70.9888		0.950018	0.936499	0.790651	0.841861	0	0	0	9.68643	0	18.2175	10.5314	29.0345
				Age migrant in 2017	Centre	Centre Est	Centre Nord	Centre Ouest	Nord	Nord Est	Nord Ouest	Other/Unknown	Ouest	Sud	Sud Ouest	Ville Abidjan
				0-4	0	0	0	0	0	0	0	0.332582	0	0	0	0.158108
				5-9	0	0	0	0	0	0	0	0.108052	0	0.170323	0.09396	0.154407
				10-14	0	0	0	0	0	0	0	0.0800575	0	0.0853908	0.140021	0.305717
				15-19	0.00576477	0.00721987	0.0200954	0.0161629	0	0	0	0.032053	0	0.102433	0.0561963	0.254496
			2.12304		0.00576477	0.00721987	0.0200954	0.0161629	0	0	0	0.552745	0	0.358146	0.290177	0.872728
				Agegroups	Future years until 20		number of girls	person-years		Incidentieschatting per 1000 person-years				Incidentie in 2018-2022
				0-4	18		5.50115	99.0207						0.112658
				5-9	13		10.9075	141.798						0.223375
				10-14	8		22.7572	182.057						0.466045
				15-19	3		31.823	95.469						0.651705
								518.345		4.09581				1.45378
				GROUP2A1	CBS information on migrants; born before 1 jan 2006, and age below 20 at 31 dec 2017
			Total	Age migrant in 2017	Netherlands
			31	10-14	31
Reduction factor	0.5		46	15-19	46
			77		77
Reduction factor	0.75
				GROUP2A1	Estimated prevalence of FGM at 31 dec 2017
				Age migrant in 2017	Netherlands
			5.39829	10-14	5.39829
			7.32439	15-19	7.32439
			12.7227		12.7227
				GROUP2A2	CBS information on migrants; born after 1 jan 2006, and age below 20 at 31 dec 2017
			Total	Age migrant in 2017	Netherlands
			94	0-4	94
			92	5-9	92
			48	10-14	48
			234		234
				GROUP2A2	Estimated prevalence of FGM at 31 dec 2017
				Age migrant in 2017	Netherlands
			11.9376	0-4	11.9376
			15.7994	5-9	15.7994
			10.3906	10-14	10.3906
			38.1276		38.1276
				GROUP2A-potentially at risk
				Age migrant in 2017	Netherlands
			82.0624	0-4	82.0624
			76.2006	5-9	76.2006
			63.2111	10-14	63.2111
			38.6756	15-19	38.6756
			260.15		260.15
				Age migrant in 2017
				0-4	11.1813
				5-9	6.97364
				10-14	2.957
				15-19	1.10225
			22.2142		22.2142
				Agegroups	Future years until 20		number of girls	person-years		Incidentieschatting per 1000 person-years				Incidentie in 2018-2022
				0-4	18		82.0624	1477.12						2.95029
				5-9	13		76.2006	990.607						2.73955
				10-14	8		63.2111	505.689						2.27255
				15-19	3		38.6756	116.027						1.39046
								3089.45		7.19036				9.35285
				GROUP2B	CBS information on migrants; born before 1 jan 2006, and age above 20 at 31 dec 2017
				Age migrant in 2017	Netherlands
			20	20–24	20
			9	25–29	9
			5	30–34	5
			1	35–39	1
			1	40–44	1
			1	45–49	1
			3	50+	3
			40
				GROUP2B	Estimated prevalence of FGM at 31 dec 2017
				Age migrant in 2017	Netherlands
			5.265	20–24	5.265
			2.484	25–29	2.484
			1.0075	30–34	1.0075
			0.227	35–39	0.227
			0.223	40–44	0.223
			0.2345	45–49	0.2345
			0.7035	50+	0.7035
			10.1445		10.1445

## Sheet: DJIBOUTI_MICS_2006
	Age-specific prevalence in COO				X
00-04	0.20299	0.218034		0-4	0.20299
05-09	0.775052	0.832494		5-9	0.775052
10-14	0.885773	0.951421		10-14	0.885773
15-19	0.895	0.961332		15–19	0.895
20–24	0.937	1.00644		20–24	0.937
25–29	0.933	1.00215		25–29	0.933
30–34	0.959	1.03008		30–34	0.959
35–39	0.947	1.01719		35–39	0.947
40–44	0.931	1		40–44	0.931
45–49	0.944	1.01396		45–49	0.944
50 +	0.944	1.01396		50+	0.944
Overall prevalence	0.931
				GROUP 1A	CBS information on migrants; age at arrival in NL >= 20
			Total	Age migrant in 2017
			0	20–24
			3	25–29	3
			5	30–34	5
			16	35–39	16
			15	40–44	15
			7	45–49	7
			12	50 +	12
			58	Total	58
				GROUP 1A	Linkage of DHS with CBS; estimation of number of prevalent cases among migrants
			Total
			0	20–24	0
			2.799	25–29	2.799
			4.795	30–34	4.795
			15.152	35–39	15.152
			13.965	40–44	13.965
			6.608	45–49	6.608
			11.328	50 +	11.328
			54.647	Total	54.647
				GROUP 1B1	CBS information on migrants; age at arrival below 20, but age above 20 at 31 dec 2005 (thus, age above 32 at end 2017)
			Total	Age migrant in 2017
			1	30–34	1
			2	35–39	2
			0	40–44
			0	45–49
			0	50 +
			3	Total	3
				GROUP 1B1	Linkage of DHS with CBS; estimation of number of prevalent cases among mingrants at 31 dec 2017
			Total
			0.959	30–34	0.959
			1.894	35–39	1.894
			0	40–44	0
			0	45–49	0
			0	50 +	0
			2.853	Total	2.853
				GROUP 1B2	CBS information on migrants; age at arrival below 20, and age below 20 at 31 dec 2005 (but age in 2017 is between 20 - 32 yrs)
			Total	Age migrant in 2017
			4	20-24	4
			6	25-29	6
			1	30-31	1
			11		11
				GROUP 1B2	Step 1: Linkage of DHS with CBS; estimation of number of prevalent cases among migrants at 31 dec 2005
			Total	Age migrant in 2017
			3.748	20-24	3.748
			5.598	25-29	5.598
			0.959	30-31	0.959
			10.305
Reduction factor	0.5			GROUP 1B2	Step 2: CBS information on migrants, number of persons at risk for FGM between 1-1-2006 to age 20
				Age migrant in 2017
				20-24	0.252
				25-29	0.402
				30-31	0.041
Notes				GROUP 1B2	Step 2: Linkage of DHS with CBS; estimation of new cases between 1-1-2006 and 31-12-2017, who contribute to the prevalence at end 2017
				Age migrant in 2017
The first two agegroups moves 2 agegroups up with incidence			0.0204055	20-24	0.0204055
			0.0102966	25-29	0.0102966
this last agegroup moves one agegroup up			0.000861	30-31	0.000861
			0.0315631
				GROUP1C1	CBS information on migrants; age at arrival below 20, but before 1 jan 2006, and age below 20 at 31 dec 2017
			Total	Age migrant in 2017
			0	10-14
			0	15-19
			0		0
				GROUP1C1	Estimated prevalence of FGM at 31 dec 2017
				Age migrant in 2017
			0	10-14	0
			0	15-19	0
			0		0
				GROUP1C2	CBS information on migrants; age at arrival below 20, but after 1 jan 2006, and age below 20 at 31 dec 2017
				Age migrant in 2017
			1	0-4	1
			4	5-9	4
			2	10-14	2
			0	15-19
			7		7
				GROUP1C2	Estimated prevalence of FGM at 31 dec 2017
				Age migrant in 2017
			0.101495	0-4	0.101495
			1.5501	5-9	1.5501
			0.885773	10-14	0.885773
			0	15-19	0
			2.53737		2.53737
				GROUP1C-at risk
				GROUP1C-potentially at risk
				Age migrant in 2017
Reduction factor	0.5		0.898505	0-4	0.898505
			2.4499	5-9	2.4499
			1.11423	10-14	1.11423
			0	15-19	0
			4.46263		4.46263
				Age migrant in 2017
				0-4	0.329756
				5-9	0.198379
				10-14	0.0285391
				15-19	0
			0.556674		0.556674																						Total expected number FGM until the last girl reaches the age of 20 years
				Agegroups	Future years until 20		number of girls	person-years		Incidentieschatting per 1000 person-years				Incidentie in 2018-2022
				0-4	18		0.898505	16.1731						0.0439246
				5-9	13		2.4499	31.8487						0.119766
				10-14	8		1.11423	8.91381						0.0544704
				15-19	3		0	0						0
								56.9356		9.77726				0.218161													Expected number FGM in the period 2018-2022 (5 years)
				GROUP2A1	CBS information on migrants; born before 1 jan 2006, and age below 20 at 31 dec 2017
			Total	Age migrant in 2017	Netherlands
			7	10-14	7
Reduction factor	0.5		11	15-19	11
			18		18
Reduction factor	0.75
				GROUP2A1	Estimated prevalence of FGM at 31 dec 2017
				Age migrant in 2017	Netherlands
			4.29508	10-14	4.29508
			5.17624	15-19	5.17624
			9.47131		9.47131
				GROUP2A2	CBS information on migrants; born after 1 jan 2006, and age below 20 at 31 dec 2017
			Total	Age migrant in 2017	Netherlands
			14	0-4	14
			12	5-9	12
			12	10-14	12
			38		38
				GROUP2A2	Estimated prevalence of FGM at 31 dec 2017
				Age migrant in 2017	Netherlands
			2.13139	0-4	2.13139
			6.97546	5-9	6.97546
			7.97196	10-14	7.97196
			17.0788		17.0788
				GROUP2A-potentially at risk
				Age migrant in 2017	Netherlands
			11.8686	0-4	11.8686
			5.02454	5-9	5.02454
			6.73296	10-14	6.73296
			5.82376	15-19	5.82376
			29.4499		29.4499
				Age migrant in 2017
				0-4	6.53376
				5-9	0.610287
				10-14	0.258681
				15-19	0.183449
			7.58618		7.58618												Total expected number FGM until the last girl reaches the age of 20 years
				Agegroups	Future years until 20		number of girls	person-years		Incidentieschatting per 1000 person-years				Incidentie in 2018-2022
				0-4	18		11.8686	213.635						1.28519
				5-9	13		5.02454	65.319						0.54408
				10-14	8		6.73296	53.8637						0.729076
				15-19	3		5.82376	17.4713						0.630624
								350.289		21.6569				3.18897			Expected number FGM in the period 2018-2022 (5 years)
				GROUP2B	CBS information on migrants; born before 1 jan 2006, and age above 20 at 31 dec 2017
				Age migrant in 2017	Netherlands
			3	20–24	3
			3	25–29	3
			1	30–34	1
			0	35–39
			0	40–44
			0	45–49
			0	50+
			7
				GROUP2B	Estimated prevalence of FGM at 31 dec 2017
				Age migrant in 2017	Netherlands
			2.10825	20–24	2.10825
			2.09925	25–29	2.09925
			0.4795	30–34	0.4795
			0	35–39	0
			0	40–44	0
			0	45–49	0
			0	50+	0
			4.687		4.687

## Sheet: EGYPT_DHS_2015
	Age-specific prevalence in COO				X
00-04	0.01305	0.0149656		0-4	0.01305
05-09	0.4089	0.468922		5-9	0.4089
10-14	0.686575	0.787357		10-14	0.686575
15-19	0.696	0.798165		15–19	0.696
20–24	0.816	0.93578		20–24	0.816
25–29	0.892	1.02294		25–29	0.892
30–34	0.926	1.06193		30–34	0.926
35–39	0.954	1.09404		35–39	0.954
40–44	0.949	1.0883		40–44	0.949
45–49	0.971	1.11353		45–49	0.971
50 +	0.971	1.11353		50+	0.971
Overall prevalence	0.872
				GROUP 1A	CBS information on migrants; age at arrival in NL >= 20
			Total	Age migrant in 2017
			48	20–24	48
			208	25–29	201	7
			396	30–34	383	13
			583	35–39	579	4
			724	40–44	722	2
			514	45–49	510	4
			920	50 +	917	3
			3393	Total	3360
				GROUP 1A	Linkage of DHS with CBS; estimation of number of prevalent cases among migrants
			Total
			39.168	20–24	39.168
			185.536	25–29	185.536
			366.696	30–34	366.696
			556.182	35–39	556.182
			687.076	40–44	687.076
			499.094	45–49	499.094
			893.32	50 +	893.32
			3227.07	Total	3227.07
				GROUP 1B1	CBS information on migrants; age at arrival below 20, but age above 20 at 31 dec 2005 (thus, age above 32 at end 2017)
			Total	Age migrant in 2017
			41	30–34	41
			56	35–39	56
			38	40–44	38
			18	45–49	18
			46	50 +	46
			199	Total	199
				GROUP 1B1	Linkage of DHS with CBS; estimation of number of prevalent cases among mingrants at 31 dec 2017
			Total
			37.966	30–34	37.966
			53.424	35–39	53.424
			36.062	40–44	36.062
			17.478	45–49	17.478
			44.666	50 +	44.666
			189.596	Total	189.596
				GROUP 1B2	CBS information on migrants; age at arrival below 20, and age below 20 at 31 dec 2005 (but age in 2017 is between 20 - 32 yrs)
			Total	Age migrant in 2017
			150	20-24	150
			65	25-29	65
			14	30-31	14
			229		229
				GROUP 1B2	Step 1: Linkage of DHS with CBS; estimation of number of prevalent cases among migrants at 31 dec 2005
			Total	Age migrant in 2017
			122.4	20-24	122.4
			57.98	25-29	57.98
			12.964	30-31	12.964
			193.344
Reduction factor	0.5			GROUP 1B2	Step 2: CBS information on migrants, number of persons at risk for FGM between 1-1-2006 to age 20
				Age migrant in 2017
				20-24	27.6
				25-29	7.02
				30-31	1.036
Notes				GROUP 1B2	Step 2: Linkage of DHS with CBS; estimation of new cases between 1-1-2006 and 31-12-2017, who contribute to the prevalence at end 2017
				Age migrant in 2017
The first two agegroups moves 2 agegroups up with incidence			5.61798	20-24	5.61798
			0.454282	25-29	0.454282
this last agegroup moves one agegroup up			0.06216	30-31	0.06216
			6.13442
				GROUP1C1	CBS information on migrants; age at arrival below 20, but before 1 jan 2006, and age below 20 at 31 dec 2017
			Total	Age migrant in 2017
			45	10-14	45
			100	15-19	100
			145		145
				GROUP1C1	Estimated prevalence of FGM at 31 dec 2017
				Age migrant in 2017
			15.7416	10-14	15.7416
			55.245	15-19	55.245
			70.9866		70.9866
				GROUP1C2	CBS information on migrants; age at arrival below 20, but after 1 jan 2006, and age below 20 at 31 dec 2017
				Age migrant in 2017
			174	0-4	169	5
			225	5-9	219	6
			208	10-14	205	3
			143	15-19	140	3
			750		733
				GROUP1C2	Estimated prevalence of FGM at 31 dec 2017
				Age migrant in 2017
			1.13535	0-4	1.13535
			46.0013	5-9	46.0013
			71.4038	10-14	71.4038
			49.764	15-19	49.764
			168.304		168.304
				GROUP1C-at risk
				GROUP1C-potentially at risk
				Age migrant in 2017
Reduction factor	0.5		167.865	0-4	167.865
			172.999	5-9	172.999
			162.855	10-14	162.855
			134.991	15-19	134.991
			638.709		638.709
				Age migrant in 2017
				0-4	67.3935
				5-9	35.2139
				10-14	10.5387
				15-19	8.09946
			121.246		121.246																						Total expected number FGM until the last girl reaches the age of 20 years
				Agegroups	Future years until 20		number of girls	person-years		Incidentieschatting per 1000 person-years				Incidentie in 2018-2022
				0-4	18		167.865	3021.56						14.5828
				5-9	13		172.999	2248.98						15.0288
				10-14	8		162.855	1302.84						14.1476
				15-19	3		134.991	404.973						11.727
								6978.36		17.3745				55.4863													Expected number FGM in the period 2018-2022 (5 years)
				GROUP2A1	CBS information on migrants; born before 1 jan 2006, and age below 20 at 31 dec 2017
			Total	Age migrant in 2017	Netherlands
			424	10-14	424
Reduction factor	0.5		1002	15-19	1002
			1426		1426
Reduction factor	0.75
				GROUP2A1	Estimated prevalence of FGM at 31 dec 2017
				Age migrant in 2017	Netherlands
			216.948	10-14	216.948
			413.532	15-19	413.532
			630.479		630.479
				GROUP2A2	CBS information on migrants; born after 1 jan 2006, and age below 20 at 31 dec 2017
			Total	Age migrant in 2017	Netherlands
			529	0-4	529
			672	5-9	672
			523	10-14	523
			1724		1724
				GROUP2A2	Estimated prevalence of FGM at 31 dec 2017
				Age migrant in 2017	Netherlands
			5.17759	0-4	5.17759
			206.086	5-9	206.086
			269.309	10-14	269.309
			480.572		480.572
				GROUP2A-potentially at risk
				Age migrant in 2017	Netherlands
			523.822	0-4	523.822
			465.914	5-9	465.914
			460.743	10-14	460.743
			588.468	15-19	588.468
			2038.95		2038.95
				Age migrant in 2017
				0-4	315.452
				5-9	142.255
				10-14	44.7238
				15-19	52.9622
			555.394		555.394												Total expected number FGM until the last girl reaches the age of 20 years
				Agegroups	Future years until 20		number of girls	person-years		Incidentieschatting per 1000 person-years				Incidentie in 2018-2022
				0-4	18		523.822	9428.8						69.4768
				5-9	13		465.914	6056.89						61.7962
				10-14	8		460.743	3685.95						61.1103
				15-19	3		588.468	1765.41						78.051
								20937		26.5268				270.434			Expected number FGM in the period 2018-2022 (5 years)
				GROUP2B	CBS information on migrants; born before 1 jan 2006, and age above 20 at 31 dec 2017
				Age migrant in 2017	Netherlands
			788	20–24	788
			597	25–29	597
			326	30–34	326
			176	35–39	176
			64	40–44	64
			29	45–49	29
			84	50+	84
			2064
				GROUP2B	Estimated prevalence of FGM at 31 dec 2017
				Age migrant in 2017	Netherlands
			482.256	20–24	482.256
			399.393	25–29	399.393
			150.938	30–34	150.938
			83.952	35–39	83.952
			30.368	40–44	30.368
			14.0795	45–49	14.0795
			40.782	50+	40.782
			1201.77		1201.77

[truncated: 21 more sheets: ERITREA_PHS_2010, ETHIOPIA_DHS_2016, GAMBIA_DHS_2013, GHANA_MICS_2011, GUINEA_DHS_2012, GUINEA_BISSAU_MICS_2010, IRAQ_MICS_2011, KENYA_DHS_2014, LIBERIA_DHS_2013, MALI_DHS_20122013, MAURITANIA_MICS_2015, NIGER_DHS_2012, NIGERIA_DHS_2013, SENEGAL_DHS_2016, SIERRA_LEONE_DHS_2013, SOMALIA_MICS_2006, SUDAN_MICS_2014, URT_DHS_20152016, TOGO_DHS_20132014, UGANDA_DHS_2016 …]
